# Supplementary material for: Advancing the sleep/wake schedule impacts the sleep of African-Americans more than European-Americans
Source: PLoS One. 2017 Oct 23;12(10):e0186887. doi: 10.1371/journal.pone.0186887 (PMC5653363; doi:10.1371/journal.pone.0186887)
Supplement: S1 Excel Data File — (XLSX) [file pone.0186887.s004.xlsx]

## Sheet: Paech et al Sleep Data
ID	Ancestry	Study Phase	Study Day	Columbia Jet Lag scale	Total Sleep Time (Sleep Logs)	Total Sleep Time (Actigraphy)
101	1	1	2	0	7.66667	7.05
101	1	1	3	2	7.66667
101	1	1	4	1	7.43333	7.4
101	1	2	6	12	7.63333	7.43333
101	1	2	7	15	5.41667	5.65
101	1	2	8	11	7.65	7.46667
102	2	1	2	7	7.75
102	2	1	3	5	7.91667	7.45
102	2	1	4	6	7.78333	7.11667
102	2	2	6	12	6.43333	6.45
102	2	2	7	9	6.28333	6.11667
102	2	2	8	9	7.91667
103	1	1	2	3	7.66667
103	1	1	3	15	7.95
103	1	1	4	2	7.93333
103	1	2	6	15	7.96667
103	1	2	7	17	7.98333
103	1	2	8	19	7.98333
104	2	1	2	11	7.98333	7.78333
104	2	1	3	11	8	7.7
104	2	1	4	11	7.8	7.5
104	2	2	6	26	7.78333	7.5
104	2	2	7	22	8	7.75
104	2	2	8	9	5.8	6.68333
105	2	1	2	4	7.98333	7.33333
105	2	1	3	3	8	7.51667
105	2	1	4	4	8	7.35
105	2	2	6	14	8	6.95
105	2	2	7	6	8	7.51667
105	2	2	8	6	7.91667	7.33333
106	1	1	2	2	7.66667
106	1	1	3	4	7.33333
106	1	1	4	3	7.65
106	1	2	6	16	7.41667
106	1	2	7	18	7.41667
106	1	2	8	12	7.75
107	2	1	2	0	7.83333
107	2	1	3	1	7.58333
107	2	1	4	1	7.91667
107	2	2	6	10	7.91667
107	2	2	7	7	7.75
107	2	2	8	2	7.58333
108	2	1	2	3	7.45
108	2	1	3	2	7
108	2	1	4	0	6.5
108	2	2	6	10	5.5
108	2	2	7	8	5
108	2	2	8	2	5.5
109	1	1	2	0	7.75	6.26667
109	1	1	3	4	7.75	6.41667
109	1	1	4	4	7.75	7.13333
109	1	2	6	5	4.41667	4.13333
109	1	2	7	11	7.75	7.13333
109	1	2	8	9	7.75	5.7
110	1	1	2	2	7.25
110	1	1	3	4	7.66667
110	1	1	4	2	7.5
110	1	2	6	8	7.75
110	1	2	7	7	7.5
110	1	2	8	5	7.41667
112	1	1	2	4	7.66667
112	1	1	3	2	6.25
112	1	1	4	0	6.6
112	1	2	6	6	6.43333
112	1	2	7	2	7.25
112	1	2	8	4	6.03333
113	2	1	2	1	7.83333	7.3
113	2	1	3	0	7.88333	7.25
113	2	1	4	0	7.33333	6.95
113	2	2	6	3	6.58333	6.36667
113	2	2	7	8	7.98333	7.25
113	2	2	8	9	1.5	4.73333
114	2	1	2	3	7	7.4
114	2	1	3	8	7.83333	7.53333
114	2	1	4	2	6.08333	7.28333
114	2	2	6	28	7.83333	6.9
114	2	2	7	10	7.83333	6.8
114	2	2	8	24	6.5	7.26667
115	2	1	2	5	7.66667	7.18333
115	2	1	3	5	7.61667	6.85
115	2	1	4	6	6.33333	6.66667
115	2	2	6	9	8	7.61667
115	2	2	7	7	4.41667	6.21667
115	2	2	8	10	7.91667	7.61667
116	1	1	2	4	7.7	7.1
116	1	1	3	7	7.18333	6.55
116	1	1	4	6	7.68333	6.8
116	1	2	6	17	6.6	6.75
116	1	2	7	3	3.75	5.16667
116	1	2	8	1	4.98333	6.1
117	2	1	2	0	7.16667	6.25
117	2	1	3	5	7.75	6.61667
117	2	1	4	3	7.83333	6.58333
117	2	2	6	14	7.75	6.78333
117	2	2	7	4	7.58333	6.5
117	2	2	8	16	7.75	6.31667
118	1	1	2	1	7.58333	6.71667
118	1	1	3	2	7.86667	6.45
118	1	1	4	1	7.35	6.66667
118	1	2	6	6	7.91667	6.93333
118	1	2	7	11	5.25	4.45
118	1	2	8	10	6.75	6.23333
119	1	1	2	1	7.5	6.23333
119	1	1	3	3	7.5	5.95
119	1	1	4	4	7.5	6.25
119	1	2	6	9	4	4.95
119	1	2	7	5	7.35	5.18333
119	1	2	8	2	7.5	5.78333
121	1	1	2	4	7.86667
121	1	1	3	4	7.58333
121	1	1	4	6	7.83333
121	1	2	6	21	8
121	1	2	7	13	7.85
121	1	2	8	16	7.8
122	1	1	2	4	7	6.2
122	1	1	3	7	5.88333	4.95
122	1	1	4	5	7.5	6.41667
122	1	2	6	20	3.96667	3.76667
122	1	2	7	20	5.48333	4.81667
122	1	2	8	12	5	4.36667
123	1	1	2	1	6.83333	6.26667
123	1	1	3	1	7.16667	6.35
123	1	1	4	1	6.83333	6.3
123	1	2	6	12	7.16667	6.8
123	1	2	7	6	4.41667	4.35
123	1	2	8	3	6.58333	6.1
124	2	1	2	1	7.83333	6.58333
124	2	1	3	2	7.75	6.81667
124	2	1	4	1	7.83333	6.75
124	2	2	6	18	7.91667	7.31667
124	2	2	7	11	7.66667	6.88333
124	2	2	8	4	7.83333	7.18333
125	2	1	2	14	7.66667	6.95
125	2	1	3	20	7.81667	6.46667
125	2	1	4	16	7.58333	7.05
125	2	2	6	13	7.91667	7.1
125	2	2	7	12	7.68333	6.86667
125	2	2	8	0	7.91667	6.98333
126	1	1	2	7	5.83333	6.63333
126	1	1	3	9	6.16667	5.43333
126	1	1	4	9	7.5	6.55
126	1	2	6	9	7.83333	7.05
126	1	2	7	9	5.58333	6.73333
126	1	2	8	5	3.83333	6.23333
128	1	1	2	1	5.78333	6.73333
128	1	1	3	4	6.96667	7.06667
128	1	1	4	3	7.61667	7.26667
128	1	2	6	14	7.83333	7.53333
128	1	2	7	4	7.56667	7.2
128	1	2	8	5	6.53333	7.25
129	2	1	2	0	7.55	6.6
129	2	1	3	3	7.66667	5.8
129	2	1	4	3	7.66667	6.48333
129	2	2	6	3	7.83333	7.25
129	2	2	7	1	7.75	6.66667
129	2	2	8	1	7.75	6.38333
130	1	1	2	13	7.93333	6.91667
130	1	1	3	11	7.93333	5.6
130	1	1	4	5	7.93333	6.65
130	1	2	6	21	7.95	6.4
130	1	2	7	19	7.9	6.71667
130	1	2	8	15	7.86667	3.61667
132	2	1	2	7	7.5	6.51667
132	2	1	3	4	7.58333	6.55
132	2	1	4	6	7.66667	6.7
132	2	2	6	10	7.98333	7.4
132	2	2	7	7	7.91667	7.28333
132	2	2	8	6	6.33333	6.18333
133	2	1	2	9	7.71667	7.1
133	2	1	3	13	7.83333	7.05
133	2	1	4	6	7.83333	6.93333
133	2	2	6	25	7.96667	6.71667
133	2	2	7	21	7.96667	7.16667
133	2	2	8	10	7.75	6.8
134	2	1	2	1	7.66667	7.28333
134	2	1	3	16	7.25	7.26667
134	2	1	4	4	7.5	7.25
134	2	2	6	21	6.5	6.73333
134	2	2	7	19	7.83333	7.26667
134	2	2	8	12	3.75	5.4
135	2	1	2	0	7.5	7.21667
135	2	1	3	0	7.15	7.08333
135	2	1	4	0	7.25	7.31667
135	2	2	6	6	7.5	7.68333
135	2	2	7	4	7.33333	7.43333
135	2	2	8	6	7.83333	7.43333
136	2	1	2	9	6.5	5.9
136	2	1	3	6	7.08333	5.61667
136	2	1	4	9	6.58333	6.26667
136	2	2	6	14	8	6.36667
136	2	2	7	11	6.41667	5.68333
136	2	2	8	7	2.75	3.45
137	1	1	2	8	7.4	6.95
137	1	1	3	6	7.03333	6.56667
137	1	1	4	8	6.16667	6.78333
137	1	2	6	16	3.96667	5.75
137	1	2	7	6	5.58333	5.6
137	1	2	8	7	4.61667	5.71667
138	2	1	2	2	7.83333	6.96667
138	2	1	3	2	7.83333	7.16667
138	2	1	4	1	7.83333	7.25
138	2	2	6	21	7.91667	7.13333
138	2	2	7	23	7.83333	6.61667
138	2	2	8	21	7.25	6.91667
139	1	1	2	7	7.48333	7.53333
139	1	1	3	3	7.6	7.43333
139	1	1	4	4	7.75	7.25
139	1	2	6	4	6.13333	6.66667
139	1	2	7	10	7.45	7.25
139	1	2	8	10	3.98333	5.96667
140	1	1	2	3	7.16667	6.36667
140	1	1	3	7	7.75	6.43333
140	1	1	4	2	7.83333	6.7
140	1	2	6	5	7.33333	5.11667
140	1	2	7	6	6.91667	5.25
140	1	2	8	2	7.41667	3.95
141	1	1	2	12	6.75	6.98333
141	1	1	3	15	7.58333	7.2
141	1	1	4	6	7.41667	7.41667
141	1	2	6	16	7.91667	6.76667
141	1	2	7	12	7.91667	7.36667
141	1	2	8	13	7.91667	7.1
142	1	1	2		5.23333	5.75
142	1	1	3		7.55	6.75
142	1	1	4		7.5	6.68333
142	1	2	6		7.95	7.41667
142	1	2	7		6.13333	5.38333
142	1	2	8		7.05	6.15

## Sheet: Variable List (Sleep)
Column	Variable Name	Definition
A	ID	Participant ID
B	Race	1=African-American
		2=European-American
C	Study Phase	1=Baseline (aligned)
		2=Advanced (misaligned)
D	Study Day	Day of study, refer to Fig 1 (2, 3, 4=Baseline (aligned) days; 6,7,8=Advanced (misaligned) days)
E	Columbia Jet Lag scale	Total Columbia Jet Lag scale score from Spitzer RL et al. Am J Psychiatry. 1999;156:1392-6.
F	Total Sleep Time (Sleep Logs)	Total Sleep Time (hours) as determined by self-reported sleep logs
G	Total Sleep Time (Actigraphy)	Total Sleep Time (hours) as determine by actigraphy

## Sheet: Paech et al Performance Data
ID	Phase	Ancestry	Hours after baseline bedtime	Stanford Sleepiness Scale	SRT Median RT	SRT Lapses	CSL % correct	CSD % correct	GNG d-prime	MTH % correct	M2S % correct	Pro RT SR	Pro RT Median RT	Mood - Vigor	Mood- Happiness	Mood- Depression	Mood- Anger	Mood- Fatigue	Mood- Anxiety	Mood- Restlessness
101	1	1	10	2	299.5	4	97.2222	94.4444	4.12564	85	100	8	493	2	2.2	2	2.5	2.5	1.66667	2
101	1	1	13	2	294	4	100	83.3333	3.77697	90	100	5	515	2.25	2.6	1.5	1.5	1.75	1.33333	1.5
101	1	1	16	1	311	3	98.6111	77.7778	4.12564	90	90	3	512.5	2.25	3	1.5	1.25	1.25	1	1
101	1	1	19	1	293.5	2	98.6111	88.8889	3.77697	95	95	3	473	2	2.6	1	1	1.25	1	1
101	1	1	22	2	294	2	100	91.6667	4.78796	90	95	3	468.5	2.25	2.8	1.5	1	1.25	1	1
101	1	1	10	2	299	3	100	94.4444	3.3614	100	100	2	439.5	2	2.6	1.5	1	1.25	1	1
101	1	1	13	2	311	2	100	75	4.78796	95	100	5	491	1.75	2.4	1.5	1	1.25	1	1
101	1	1	16	2	329	5	100	83.3333	4.78796	90	100	1	439.5	2.25	2.6	2	2	2	2.33333	2
101	1	1	19	2	329	4	98.6111	88.8889	4.12564	95	100	0	446	2	2.8	1	1	1	1	1
101	1	1	22	2	313.5	2	100	80.5556	3.77697	90	100	2	443	2	2.8	1	1	1	1	1
101	2	1	1	2	332	2	100	100	4.78796	90	100	4	498.5	2	2	2	2.5	2.25	2	2.5
101	2	1	4	2	305.5	3	100	97.2222	3.77697	90	100	1	442	1.25	2.2	1	2	1.75	1.33333	1.5
101	2	1	7	2	296	7	98.6111	77.7778	3.77697	100	80	9	522	1.75	1.8	1	1.25	1.5	1	1.5
101	2	1	10	3	301	4	97.2222	75	4.01896	95	85	4	509	1	2	1	1	1.25	1	1
101	2	1	13	3	290	2	100	80.5556	4.12564	100	90	0	440	1.75	2.2	1	1	1	1	1
101	2	1	1	3	297.5	1	100	97.2222	4.78796	95	100	1	470.5	1	1	1	1	2.25	1	1
101	2	1	4	2	311	3	100	88.8889	4.78796	100	100	1	470.5	1.25	1	1	1	1.5	1	1
101	2	1	7	3	331	5	98.6111	91.6667	3.54433	95	95	2	475	1.5	2.4	1	1	1.25	1	1
101	2	1	10	2	324	4	95.8333	94.4444	4.12564	95	100	4	434.5	1.5	2.4	1	1	1.25	1	1
101	2	1	13	2	295	2	100	97.2222	3.77697	95	100	1	433	1.5	2.4	1	1	1.75	1	1
102	1	2	10	2	308	5	100	97.2222	2.9425	95	100	2	407	2.25	3	0	0	1.25	0	1.5
102	1	2	13	2	315	5	100	94.4444	3.06847	95	100	3	410	2.25	2.75	0.5	0	1.75	0	2
102	1	2	16	3	328	8	98.6111	100	2.82471	95	95	3	434	2.25	2.8	1.5	1.5	2.25	0	2
102	1	2	19	4	318.5	3	98.6111	94.4444	3.3614	95	100	2	423	1.75	2.4	1	1	2	0	1.5
102	1	2	22	4	296	4	98.6111	100	3.2062	95	100	7	438	1.75	2.6	0	0	2.75	0	1
102	1	2	10	3	354	7	100	97.2222	3.3614	100	100	2	418	1.75	3.4	0	0	1	0	2
102	1	2	13	3	337	5	95.8333	100	2.98548	90	100	5	448	1.5	2.4	0	0.25	1.25	0	2
102	1	2	16	4	323	6	98.6111	97.2222	2.58536	100	100	5	441	1.25	1.6	1	0	2.25	0	1.5
102	1	2	19	4	319	2	94.4444	100	2.60441	100	100	1	429	1.25	2	1	0.5	3	0	2
102	1	2	22	4	326	5	98.6111	100	2.98548	85	95	0	400	1.5	2.4	0.5	0	3	0.333333	2
102	2	2	1	2	293	4	97.2222	100	3.54433	100	95	1	416.5	1.75	1.6	2	0.25	1.25	0	0.5
102	2	2	4	4	296	1	97.2222	100	3.2062	100	100	3	439.5	2.25	3.2	0.5	0	2.5	0	1.5
102	2	2	7	6	332	11	97.2222	86.1111	1.36078	100	95	8	489	1.25	2.8	0	0	3	0	1.5
102	2	2	10	6	350	24	91.6667	88.8889	2.62963	95	100	8	481.5	1.5	3.2	0	0	2.5	0	1
102	2	2	13	7	375	23	97.2222	86.1111	1.59342	95	85	12	520	1.75	3.2	0.5	0	4.25	0	2
102	2	2	1	2	304.5	5	97.2222	100	3.54433	95	100	3	431	1.75	3.6	1	0	1	0	1.5
102	2	2	4	5	332	4	97.2222	83.3333	2.85951	95	100	5	431.5	1.5	3.6	0	0	2.75	0	1.5
102	2	2	7	5	335	7	97.2222	94.4444	1.55904	100	95	1	435	1.5	3.2	0	0	2.75	0	2
102	2	2	10	6	381	25	97.2222	94.4444	2.39398	100	100	15	569.5	1	2.8	0	0	3.5	0	2
102	2	2	13	6	377	8	97.2222	97.2222	2.58536	90	90	11	470.5	1.5	3	0	0	3.75	0	2
103	1	1	10	3	471	37	95.8333	88.8889	3.2062	100	95	5	659	3	3.8	0	0.5	2.5	0	1
103	1	1	13	4	503	51	95.8333	88.8889	2.71132	100	65	5	676.5	2.75	3.4	0	0	2.25	0	1
103	1	1	16	2	485	41	98.6111	72.2222	3.46134	100	65	4	630	2.75	3.2	0	0	1.25	0	1.5
103	1	1	19	4	454.5	29	100	100	3.77697	100	80	1	563.5	2.75	3.6	0	0	2.5	0	1.5
103	1	1	22	4	415	13	94.4444	88.8889	4.12564	95	75	1	575	3	3.4	0	0	2	0	1
103	1	1	10	2	454	28	97.2222	86.1111	3.77697	100	95	3	573	3.5	3.8	0	0	1.25	0	0.5
103	1	1	13	2	435.5	19	100	86.1111	4.04266	95	90	4	608	2.25	4.2	0	0	0	0	1.5
103	1	1	16	1	434	32	97.2222	80.5556	2.83015	90	75	6	670	4	3.8	0	0.25	0	0	1
103	1	1	19	2	400	5	100	86.1111	3.12321	95	90	2	545.5	2.75	1.8	0	0.75	0.5	0	1
103	1	1	22	2	419.5	13	100	80.5556	3.3614	100	85	0	572	2.5	4	0	0	0.75	0	1.5
103	2	1	1	3	374	7	98.6111	97.2222	3.77697	100	85	4	625	3	3	0	0	1.5	0	1
103	2	1	4	3	362.5	6	100	88.8889	3.54433	90	100	2	609	2.75	3	0	0	1	0.333333	1
103	2	1	7	2	431	24	88.8889	50	1.85276	85	75	8	658	2.25	3.4	1	0	0.25	0.333333	1.5
103	2	1	10	3	387	8	100	80.5556	2.29346	100	90	5	677	2.5	1.4	0	0	0.75	0.333333	1
103	2	1	13	5	418	23	98.6111	72.2222	2.53722	80	70	9	656	1.5	2.6	0	0	3	0.333333	1
103	2	1	1	3	374	9	95.8333	83.3333	4.12564	100	100	1	627	2.25	3	1	0	2.25	1	1.5
103	2	1	4	3	387.5	10	98.6111	75	3.2062	95	85	2	615.5	2.75	2.6	0	0.75	0.5	0.333333	1.5
103	2	1	7	6	419	20	97.2222	69.4444	2.19521	95	60	4	604.5	1.75	2.4	0	0	2	0	1
103	2	1	10	5	397	19	98.6111	88.8889	3.27841	90	85	3	563	1.25	2.8	0.5	0.75	3.25	0.333333	1
103	2	1	13	5	445.5	32	93.0556	75	2.9425	100	70	4	645	2	2.4	0.5	0.5	2.5	1	1.5
104	1	2	10	1	305.5	3	98.6111	61.1111	2.18137	90	100	7	552	3.75	3.6	0.5	0.75	0	0.666667	1
104	1	2	13	1	290.5	0	98.6111	97.2222	3.12321	95	85	4	452	2.25	2.8	0.5	0.75	1.75	0	2
104	1	2	16	2	296	2	90.2778	44.4444	1.9322	95	75	4	522	0.5	1.4	1.5	2.25	3	0.333333	2
104	1	2	19	3	272	0	94.4444	75	2.82471	95	100	2	465	0	1.6	1.5	2.25	3.75	0.333333	2.5
104	1	2	22	3	294	0	94.4444	77.7778	2.18137	90	100	2	461.5	0.75	2	0	2.5	3.5	0	2.5
104	1	2	10	3	318.5	4	86.1111	52.7778	2.52142	90	90	2	418	1	2.4	0	0.5	0.5	0	2
104	1	2	13	4	278.5	0	90.2778	83.3333	2.85951	85	95	2	454	1.5	4	0	1.25	1.25	0	4.5
104	1	2	16	4	292	3	95.8333	44.4444	2.62963	90	90	2	487.5	2.25	1	5	2.5	3.75	2.66667	3.5
104	1	2	19	4	276	3	97.2222	97.2222	2.62963	100	95	1	504.5	0.25	0.6	5.5	2.5	4.75	4	3.5
104	1	2	22	3	302.5	2	91.6667	61.1111	2.49861	100	100	4	510	1.75	3	1.5	1	1.75	0.333333	3
104	2	2	1	6	280	0	95.8333	100	2.58536	100	100	2	470	1.25	1.2	5.5	5	6	3.33333	5.5
104	2	2	4	6	277.5	0	98.6111	97.2222	1.7581	95	95	2	464	1	1.8	3	1	3	0.666667	3.5
104	2	2	7	7	293	4	95.8333	55.5556	-0.0324284	95	90	5	505	0.75	4	2.5	0.5	6	1	3
104	2	2	10	6	303.5	3	94.4444	72.2222	2.60441	90	85	4	521	0	1.8	0.5	1.75	4.25	1.33333	3.5
104	2	2	13	7	287	2	95.8333	72.2222	-0.357127	95	90	12	563	0.25	2.4	0	3.25	6	0.666667	3
104	2	2	1	3	326	13	97.2222	94.4444	4.12564	90	85	3	454.5	0.25	1.8	0.5	1.25	4	0.666667	3.5
104	2	2	4	3	298	0	93.0556	72.2222	2.71132	100	100	3	501.5	0.75	1.4	0.5	2.25	3	0	4
104	2	2	7	6	287	4	87.5	75	1.6365	90	80	3	509	0	1.2	0.5	4.75	4.5	1	5
104	2	2	10	5	288	1	94.4444	86.1111	2.60441	95	95	2	453	0	1.2	0	2.75	5.25	0	5
104	2	2	13	4	281	0	97.2222	75	1.86273	90	80	4	488.5	1.5	3.4	0	0.5	4.25	0	3
105	1	2	10	2	260	0	98.6111	83.3333	2.14147	95	100	3	475	3.25	4.4	0	0	1	0	0.5
105	1	2	13	1	262	1	93.0556	86.1111	2.41562	100	95	4	458	4.5	4.8	0	0	0	0	0.5
105	1	2	16	2	279.5	0	95.8333	80.5556	1.96737	85	100	4	432	3.5	4.2	0	0.25	0.5	0	0.5
105	1	2	19	4	281	1	98.6111	72.2222	2.03683	95	100	4	453.5	2.5	3.4	0	0.75	1	0	1
105	1	2	22	4	274.5	1	95.8333	83.3333	2.85951	95	90	3	501	2.25	3	0	0.75	1	0	1
105	1	2	10	2	278.5	2	94.4444	66.6667	2.84905	95	100	3	442	3.25	4.4	0	0	0.75	0	0.5
105	1	2	13	1	279.5	1	95.8333	86.1111	2.85951	85	100	5	441	3.5	4.8	0	0.5	0	0	1
105	1	2	16	2	287	2	94.4444	91.6667	2.14147	90	95	4	474	3.5	4.6	0	0	0	0	0.5
105	1	2	19	3	264	0	97.2222	75	2.71132	95	95	1	430	2.25	4	0	0.5	0.5	0	0
105	1	2	22	4	274	1	95.8333	86.1111	2.14147	100	90	0	412.5	2.5	3.8	0	0	0.75	0	0.5
105	2	2	1	2	266.5	0	97.2222	94.4444	2.71132	90	95	5	480.5	3.75	4.8	0	0	0.25	0	0
105	2	2	4	1	279	1	98.6111	86.1111	2.46756	100	90	0	480	4	5	0	0	0	0	0.5
105	2	2	7	2	278	0	94.4444	72.2222	3.2062	100	95	6	452	3.75	4.2	0	0	0.5	0	0.5
105	2	2	10	3	279	0	100	75	1.86273	95	100	2	454	3.5	4.6	0	0	0.25	0	0.5
105	2	2	13	3	287	2	94.4444	72.2222	3.06847	100	90	5	463	3.25	4.4	0	0	0.5	0	0
105	2	2	1	2	272	0	88.8889	88.8889	1.9322	100	100	1	455.5	3.75	5	0	0	0.5	0	0
105	2	2	4	3	282	1	97.2222	72.2222	3.54433	100	100	2	429	3.25	4.8	0	0	0.25	0	0
105	2	2	7	3	291.5	1	94.4444	97.2222	2.9425	95	75	1	449	3.5	4.6	0	0	0.5	0	0.5
105	2	2	10	3	281	1	95.8333	83.3333	3.2062	100	90	0	432.5	3.5	5	0	0	0.5	0	0
105	2	2	13	4	283	3	95.8333	77.7778	4.78796	100	95	2	442.5	3	4	0	0.25	0.5	0	0.5
106	1	1	10	3	242	1	100	97.2222	3.54433	95	100	2	526	3.5	5	0	0	1.75	0	0
106	1	1	13	2	342.5	28	95.8333	72.2222	2.9425	100	100	11	667	3.75	5	0	0	2.75	0	0
106	1	1	16	2	259	1	100	83.3333	3.3614	100	90	1	515	4.75	5	0	0	0.5	0	0
106	1	1	19	2	246	0	100	91.6667	3.2062	95	100	1	508.5	4	5	0	0	0.75	0	0
106	1	1	22	2	231.5	1	98.6111	97.2222	3.3614	100	95	1	463.5	4	5	0	0	1.5	0	0
106	1	1	10	2	235	0	98.6111	86.1111	2.60441	100	100	2	492	4.75	5	0	0	0.25	0	0
106	1	1	13	2	246.5	2	97.2222	61.1111	3.54433	85	95	7	629.5	4.25	5	0	0	1	0	0
106	1	1	16	2	258.5	3	97.2222	86.1111	2.74172	95	95	5	621	4	5	0	0	0.75	0	0.5
106	1	1	19	1	245	0	100	97.2222	2.60441	100	100	2	501	5	5	0	0	0.25	0	0
106	1	1	22	2	241	0	100	97.2222	3.06847	100	95	0	494	4	5	0	0	1.25	0	0
106	2	1	1	2	243	0	98.6111	100	3.2062	95	95	1	486	4	5	0	0	0.75	0	0
106	2	1	4	1	224	0	100	86.1111	2.82471	95	95	0	505	4.75	5	0	0	0.25	0	0
106	2	1	7	2	312	11	95.8333	61.1111	1.52844	90	85	10	642	4	4.8	0	0	1.5	0	0
106	2	1	10	5	319	20	97.2222	72.2222	1.30634	90	100	7	610	3.25	3.8	0.5	0	2	1	0
106	2	1	13	5	261	4	95.8333	80.5556	3.2062	95	100	8	601	3.75	4.8	0	0	2.25	0	0
106	2	1	1	2	241	0	98.6111	88.8889	2.82471	100	90	2	548	4.75	5	0	0	0	0	0
106	2	1	4	3	262	2	97.2222	61.1111	2.60441	100	100	4	650	4	5	0	0	1	0	0
106	2	1	7	3	297	15	94.4444	72.2222	1.96737	100	90	7	636	3.75	5	0	0	1.5	0	0
106	2	1	10	3	238	1	97.2222	88.8889	2.9425	95	95	8	604.5	4	4.8	0	0	1.75	0	0
106	2	1	13	2	248	2	95.8333	75	2.46756	100	100	6	607	4.5	5	0	0	1.25	0	0
107	1	2	10	3	246.5	0	100	88.8889	3.3614	100	100	3	520.5	1.5	4.4	0	0	1.75	0	0
107	1	2	13	2	262	0	98.6111	94.4444	3.77697	100	100	3	523	3.25	5.6	0	0	0	0	0
107	1	2	16	2	255.5	0	100	94.4444	3.77697	100	100	2	496	2.75	5.4	0	0	1.5	0	0
107	1	2	19	2	251	0	100	97.2222	4.04266	95	100	1	479	3	5	0	0	0.75	0	0
107	1	2	22	2	250.5	0	97.2222	94.4444	4.12564	100	100	3	512	2.75	4	0	0	1.25	0	0
107	1	2	10	3	256	0	98.6111	97.2222	3.54433	95	95	1	517.5	2.5	5	0	0	1.25	0	0
107	1	2	13	2	254.5	0	98.6111	91.6667	3.2062	95	95	3	518	3.25	5	0	0	0.25	0	0
107	1	2	16	3	237	0	94.4444	86.1111	3.77697	100	100	3	492.5	2.5	5	0	0	0.75	0	0
107	1	2	19	2	243	0	95.8333	100	3.2062	100	95	7	557.5	3	5	0	0.25	0.5	0	0
107	1	2	22	4	244	0	100	94.4444	3.77697	100	100	5	497.5	1.75	5	0	0	2.25	0	0
107	2	2	1	1	249	0	100	97.2222	4.12564	100	100	0	460	4.5	6	0	0	0	0	0
107	2	2	4	1	243	0	97.2222	97.2222	3.3614	95	95	0	463	4.5	6	0	0	0.25	0	0
107	2	2	7	3	248	0	98.6111	75	4.70497	95	100	0	509.5	3.25	5.2	0	0	0.75	0	0
107	2	2	10	3	254	1	98.6111	58.3333	3.77697	90	100	3	492.5	3	5	0	0	1.25	0	0
107	2	2	13	6	251	1	98.6111	80.5556	4.12564	100	100	4	502	1.25	3.2	0	0	2.25	0	0
107	2	2	1	1	244	0	98.6111	100	3.54433	95	100	3	480.5	3.75	5	0	0	0	0	0
107	2	2	4	1	247	0	100	100	4.12564	100	100	0	480	4	6	0	0	0	0	0
107	2	2	7	2	260	0	98.6111	97.2222	3.54433	85	100	3	471	3	5	0	0	0.5	0	0
107	2	2	10	2	256	0	97.2222	80.5556	3.41983	100	100	1	494	3	5	0	0	0.5	0	0
107	2	2	13	3	259	0	97.2222	83.3333	3.2062	100	100	1	496	2.5	5	0	0	1.5	0	0
109	1	1	10	2	279	0	94.4444	88.8889	3.06847	95	100	11	482	2.5	5.8	0	0	0.75	0	0
109	1	1	13	1	290	2	100	88.8889	2.41125	100	85	1	425	4.75	6	0	0	0.25	0	0
109	1	1	16	3	308	3	100	80.5556	2.03683	100	90	1	415	1.75	5.6	0	0	2	0	0
109	1	1	19	4	314	4	97.2222	61.1111	3.24573	100	100	1	431	1	5.6	0	0	3.75	0	0.5
109	1	1	22	5	315	7	95.8333	88.8889	3.46134	100	95	3	432	0	5	0	0	4.25	0	0
109	1	1	10	2	292	4	94.4444	94.4444	1.30634	95	95	3	404	3.25	5.2	0	0	0.25	0	0
109	1	1	13	1	282.5	0	97.2222	88.8889	2.0503	100	95	2	429	4.75	6	0	0	0.25	0	0
109	1	1	16	1	275	0	97.2222	97.2222	2.58536	95	100	2	405	4	5.8	0	0	0.5	0	0
109	1	1	19	4	316	3	97.2222	100	2.9425	95	100	4	420	1.75	5.4	0	0	2.5	0	0
109	1	1	22	6	318	2	100	86.1111	3.77697	95	100	3	400	0	6	0	0	5.25	0	0
109	2	1	1	3	284.5	0	98.6111	97.2222	2.82471	100	100	9	459	1	5.8	0	0	3	0	0
109	2	1	4	3	299	2	98.6111	94.4444	3.3614	95	100	5	428	2.5	6	0	0	2	0	0
109	2	1	7	3	356	11	98.6111	63.8889	1.83541	95	95	7	459	2.25	6	0	0	2	0	0
109	2	1	10	5	314	2	97.2222	83.3333	3.3614	100	100	9	494.5	0	5.8	0	0	4.5	0	1.5
109	2	1	13	6	312	3	95.8333	91.6667	2.18137	100	95	3	424	0	5.8	0	0	5	0	0
109	2	1	1	3	303	0	94.4444	100	2.74172	100	95	10	458.5	1.25	5.6	0	0	1.5	0	0
109	2	1	4	2	271.5	0	98.6111	100	2.29346	95	100	3	440.5	1.25	5.8	0	0	1.25	0	1.5
109	2	1	7	2	296	1	97.2222	88.8889	2.71262	100	100	3	438	1.75	6	0	0	0.5	0	0
109	2	1	10	2	327.5	3	98.6111	88.8889	2.41562	95	100	1	397	1.5	6	0	0	2	0	0
109	2	1	13	3	312	0	93.0556	55.5556	1.86273	100	100	3	430	0	6	0	0	3.5	0	0
110	1	1	10	1	252	0	98.6111	94.4444	2.60441	100	100	2	480.5	6	6	0	0	0	0	0
110	1	1	13	1	271	2	93.0556	80.5556	2.49861	100	95	3	509	6	6	0	0	0	0	0
110	1	1	16	1	281	1	98.6111	83.3333	2.82471	95	90	4	477	6	6	0	0	0	0	0
110	1	1	19	2	283	2	98.6111	88.8889	2.14147	100	100	2	463	5.25	5.6	0	0	0.75	0	0.5
110	1	1	22	2	261.5	1	94.4444	77.7778	2.31099	90	95	7	500	5	5.8	0	0	1	0	0
110	1	1	10	1	264	1	97.2222	69.4444	2.82471	95	100	3	490	6	6	0	0	0	0	0
110	1	1	13	1	265	0	93.0556	75	1.41303	90	95	3	474	6	6	0	0	0	0	0
110	1	1	16	1	273	5	93.0556	97.2222	2.9425	90	90	3	492	6	6	0	0	0	0	0
110	1	1	19	2	265	3	95.8333	88.8889	2.82471	95	100	2	464	5.25	5.4	0	0	0	0	0
110	1	1	22	2	285	4	97.2222	83.3333	2.62963	100	90	2	531.5	5	5	0	0	0	0	0
110	2	1	1	1	258.5	1	98.6111	77.7778	3.12321	90	95	3	486	6	6	0	0	0	0	0
110	2	1	4	2	260	0	97.2222	86.1111	2.24726	95	95	2	500.5	4.75	5	0	0	0.75	0	0.5
110	2	1	7	1	282	3	97.2222	33.3333	1.10339	90	95	4	553	6	6	0	0	0	0	0
110	2	1	10	4	278.5	3	98.6111	83.3333	2.41562	85	75	9	541	4.5	5	0	0	1.25	0	0.5
110	2	1	13	2	294	4	95.8333	69.4444	2.41562	100	90	4	502.5	4	5.2	0	0	1.75	0	1.5
110	2	1	1	1	258	1	95.8333	83.3333	2.60441	95	100	1	448	6	6	0	0	0	0	0
110	2	1	4	2	281	4	94.4444	44.4444	2.69909	100	95	2	457	5	5	0	0	0.5	0.333333	0
110	2	1	7	1	275.5	2	94.4444	77.7778	2.16993	90	95	1	430	3.5	5	0	0	0.25	0	0.5
110	2	1	10	3	274	0	94.4444	80.5556	2.35547	95	90	2	416	5	5	0	0.25	0	0	0
110	2	1	13	2	270	3	93.0556	61.1111	2.60441	100	100	1	418	5	5	0	0	0	0	0
112	1	1	10	2	353	4	100	88.8889	3.77697	95	90	1	575	2	3.6	0.5	1	2.25	0	0.5
112	1	1	13	4	358	6	100	72.2222	3.11466	100	80	3	567.5	2	3.6	0	0	3.25	0	0.5
112	1	1	16	4	376	9	98.6111	66.6667	3.7685	95	100	4	601	2.75	3	0	0.5	2.5	0.666667	0
112	1	1	19	5	377	10	98.6111	69.4444	2.67495	90	100	8	614	1.75	2.8	1	1	3.5	0	0.5
112	1	1	22	6	354	9	95.8333	83.3333	3.69399	100	90	5	612	1.5	3	0	0.25	3	0	0
112	1	1	10	2	345	4	100	83.3333	2.46756	100	95	3	552	1.75	3.2	1	0.75	2	0	2
112	1	1	13	3	341	5	98.6111	91.6667	4.12564	100	95	2	580.5	2.5	4.2	0	0.25	1.25	0	1.5
112	1	1	16	3	323	1	98.6111	38.8889	3.2062	95	95	1	558	3.25	4.2	0	0.25	1.75	0	1
112	1	1	19	4	319	2	100	77.7778	1.74455	100	90	2	675	2	4	0	0	1.75	0	0
112	1	1	22	4	319.5	0	98.6111	69.4444	4.70497	100	90	2	563.5	2	3.2	0	0.25	3.75	0	1.5
112	2	1	1	3	322	1	98.6111	97.2222	3.7685	100	95	11	717	2.5	4.2	0	0	1.75	0	1
112	2	1	4	4	320	1	100	86.1111	4.12564	100	95	11	727	2	3	1	1.25	3	0.666667	1.5
112	2	1	7	5	319.5	0	100	50	3.69399	95	95	8	640	1.5	3	0	0.25	3	0.666667	1
112	2	1	10	6	336	12	95.8333	44.4444	1.55851	75	50	3	597	2	3.8	0	0	3	0	0
112	2	1	13	6	325	2	98.6111	55.5556	1.64967	100	65	8	686	0.75	2.6	0	0.5	4.5	0	1
112	2	1	1	3	307.5	0	100	97.2222	2.20861	100	90	5	613	2.5	3.8	0	0	2	1	0
112	2	1	4	3	296	1	98.6111	94.4444	4.78796	100	100	2	530	2.5	4.2	0	0	1.75	0.333333	0
112	2	1	7	3	290.5	2	100	94.4444	4.12564	95	100	5	583.5	2.5	4.4	0	0.25	2	0.333333	1.5
112	2	1	10	4	294	1	100	100	4.70497	100	90	1	564	2.5	3.8	0	0.5	1.75	1	1.5
112	2	1	13	4	296	2	100	94.4444	2.5924	95	85	0	529	2.5	3.6	0	0	2	1	2
113	1	2	10	2	268	0	100	88.8889	2.98548	100	85	1	498.5	1.75	3	0	0	0.5	0	0
113	1	2	13	2	280.5	1	100	86.1111	2.98548	95	90	2	574	1.75	3	0	0	0.5	1	0
113	1	2	16	4	267	0	95.8333	77.7778	2.62963	95	95	3	539	1.25	3	0	0	1.25	0	0
113	1	2	19	3	266	1	98.6111	75	3.2062	90	90	6	569.5	1.5	3	0	0	1.25	0	0.5
113	1	2	22	4	283	0	100	80.5556	2.41562	80	85	3	521	0.75	3	0	0	0.75	0	0
113	1	2	10	2	271	0	98.6111	88.8889	3.3614	100	95	1	569.5	2	3	0	0	0	0	0
113	1	2	13	1	280	2	100	83.3333	2.9425	95	90	3	567	2.25	3	0	0	0	0	0
113	1	2	16	3	277	1	100	80.5556	2.9425	90	100	4	559	1.25	3.2	0	0	1.5	0	0
113	1	2	19	2	275	0	98.6111	80.5556	2.71132	95	100	5	550	1	3	0	0	0.5	0	0
113	1	2	22	2	280.5	1	100	91.6667	2.9425	90	90	3	617	1.25	3	0	0	0	0	0
113	2	2	1	2	264.5	2	100	100	3.77697	95	95	2	535	1.5	3	0	0	0.25	0	0
113	2	2	4	1	254.5	0	98.6111	86.1111	3.3614	95	95	2	512	2	3	0	0	0	0	0
113	2	2	7	2	284.5	1	98.6111	80.5556	2.62963	100	95	5	579	1.25	3	0	0	0.25	0	0
113	2	2	10	1	302.5	0	97.2222	61.1111	2.40615	100	100	0	553.5	1.75	3	0	0	0	0	0
113	2	2	13	5	297	1	97.2222	91.6667	2.71262	90	90	3	531	1.5	2.6	0	0	0.75	0	0
113	2	2	1	2	271	1	98.6111	66.6667	3.12321	95	95	0	531	1	3	0	0	0	0	0
113	2	2	4	1	272.5	1	100	75	2.62963	100	100	1	518	2	3	0	0	0	0	0
113	2	2	7	4	294	2	95.8333	77.7778	2.35547	95	90	4	589.5	1.25	3	0	0	1	0	0
113	2	2	10	5	316	1	100	77.7778	2.58536	95	80	3	574.5	0.75	3	0	0	1.75	0	0.5
113	2	2	13	2	302	4	98.6111	75	2.24726	95	95	1	556.5	1.5	2.6	0	0	0.25	0	0
114	1	2	10	1	277	1	98.6111	97.2222	3.2062	95	95	0	523	2.5	5	0	0	0	0	0
114	1	2	13	1	275	1	100	100	4.04266	95	95	7	613	3.75	5	0	0	0	0	0
114	1	2	16	2	291	2	100	97.2222	4.12564	100	95	2	549	3.75	5	0	0	0	0	0
114	1	2	19	3	291	1	98.6111	91.6667	4.12564	100	95	1	525.5	3.75	5	0	0	0	0	0
114	1	2	22	3	279	0	100	100	4.12564	95	100	0	547	3	5	0	0	0.25	0	0
114	1	2	10	2	277.5	1	98.6111	97.2222	3.77697	95	85	3	568	3.75	5	0	0	0	0	0
114	1	2	13	2	284	0	100	75	3.77697	100	100	2	553	3.75	5	0	0	0	0	0
114	1	2	16	2	270	0	100	100	3.18718	100	100	3	611	4	5	0	0	0	0	0
114	1	2	19	2	255	0	98.6111	100	3.46134	95	95	9	653	3.75	5	0	0	0.25	0	0
114	1	2	22	3	255	0	97.2222	100	4.78796	95	100	4	634.5	3.25	5	0	0	0.25	0	0
114	2	2	1	2	256.5	0	100	100	4.04266	100	100	4	649	3.75	5	0	0	0	0	0
114	2	2	4	3	260.5	0	98.6111	100	3.69399	100	100	3	609	3.25	4.8	0	0	0.25	0	0
114	2	2	7	3	260	0	100	94.4444	3.06847	100	90	2	616.5	3.25	5	0	0	0.5	0	0
114	2	2	10	3	263	0	100	97.2222	4.12564	100	95	3	650.5	3.5	4.8	0	0	0.75	0	0
114	2	2	13	3	274.5	1	98.6111	86.1111	3.69399	100	90	3	533.5	3	4.8	0	0	1	0	0
114	2	2	1	2	262	0	100	86.1111	4.12564	100	95	5	658.5	3.75	5	0	0	0	0	0
114	2	2	4	2	274.5	0	100	88.8889	3.12321	95	95	4	633	3.75	5	0	0	0	0	0
114	2	2	7	3	285.5	0	100	97.2222	3.2062	90	100	1	577	3.25	4.8	0	0	0.75	0	0
114	2	2	10	3	313.5	3	100	100	2.9425	100	100	2	606	3.25	4.8	0	0	0.75	0	0
114	2	2	13	3	274	1	100	97.2222	4.12564	100	100	1	576	3	4.8	0	0	1	0	0
115	1	2	10	1	275.5	0	100	91.6667	1.62703	100	100	4	516	3.75	4.4	0	0	0	0	0
115	1	2	13	3	259	0	94.4444	83.3333	1.96737	100	95	5	514	1.75	3.8	0	0	1.75	0	0.5
115	1	2	16	3	263.5	0	97.2222	86.1111	1.19425	100	90	5	496	2.5	4.4	0	0	1.25	0	0.5
115	1	2	19	4	277	1	97.2222	63.8889	2.29346	100	100	3	491	2.25	4	0	0	1.5	0	1
115	1	2	22	3	266.5	0	97.2222	77.7778	2.31099	100	100	2	528	2.25	5	0	0	0.5	0	0.5
115	1	2	10	1	289.5	1	98.6111	83.3333	1.7581	100	95	3	465.5	5	4.8	0	0	0	0	0
115	1	2	13	2	255.5	0	97.2222	80.5556	1.17257	100	95	1	501	4	5	0	0	0	0	1
115	1	2	16	2	257	0	95.8333	88.8889	1.62703	100	95	5	534	2.75	5	0	0	0.5	0	0.5
115	1	2	19	2	270	0	98.6111	88.8889	1.19425	100	100	2	505	3.5	5	0	0	0.5	0	0.5
115	1	2	22	3	264	0	97.2222	88.8889	1.62498	100	100	2	489	2.5	5	0	0	0.75	0	1
115	2	2	1	1	262.5	0	97.2222	94.4444	1.73166	95	90	1	411	4.25	4.8	0	0	0	0	0
115	2	2	4	3	247.5	0	100	91.6667	1.7581	100	100	3	501	3	4	0	0	1	0	0.5
115	2	2	7	3	271	0	97.2222	72.2222	1.9322	95	100	3	524	2.25	4	0	0	0.75	0	0
115	2	2	10	3	263	0	100	94.4444	2.52142	100	100	5	533.5	3	4.6	0	0	0.5	0	0
115	2	2	13	4	263	0	95.8333	86.1111	1.86273	95	95	4	487	2.25	4	0	0	1	0	0
115	2	2	1	1	267	0	100	83.3333	1.52124	100	100	2	529	3.25	4	0	0	0	0	0
115	2	2	4	5	273	1	95.8333	86.1111	1.42949	100	95	1	495.5	1.5	4	0	0	1.75	0	0
115	2	2	7	5	280	0	97.2222	88.8889	1.21548	95	100	4	517	0.5	3.6	0	0	2.25	0	0
115	2	2	10	5	271.5	1	100	86.1111	1.21548	100	95	2	522	1.25	4	0	0	2	0	0.5
115	2	2	13	5	271	0	94.4444	63.8889	1.30094	100	90	3	489.5	0.5	4	0	0	2.5	0	0
116	1	1	10	2	221	1	98.6111	100	3.2062	100	100	5	429	2	2.2	0	0.5	0.25	0.666667	0
116	1	1	13	2	219.5	0	100	94.4444	3.54433	100	100	2	455	2.25	2.6	0	0.25	0.75	0.666667	0.5
116	1	1	16	2	212	0	100	94.4444	3.54433	100	95	4	454	2.25	2.6	0.5	0	0.5	0.666667	0
116	1	1	19	5	269	4	100	97.2222	3.3614	95	100	1	417.5	1.75	2.2	0.5	0.5	3.75	0.333333	1
116	1	1	22	6	210	0	100	91.6667	2.71262	95	100	3	439.5	1.75	1.8	0	0.25	3.75	0.333333	0
116	1	1	10	3	231	0	100	100	4.78796	100	100	1	454	1.75	2.4	0	0	0.75	0	0
116	1	1	13	3	242.5	2	100	97.2222	3.54433	100	100	3	430.5	2.25	2.2	0	0	0.25	1	0.5
116	1	1	16	6	245.5	3	98.6111	91.6667	3.54433	100	100	6	442	1.5	1.6	0	0.25	3.25	0	0
116	1	1	19	3	212	1	97.2222	100	3.77697	100	95	5	440	2	2.6	0	0	1.25	0.333333	0
116	1	1	22	2	209	0	100	100	3.77697	100	100	3	414	2	2.6	0	0	0.5	0	0.5
116	2	1	1	3	210	0	98.6111	100	3.77697	100	100	0	437.5	1.5	1.8	0	0	1.5	1.33333	0
116	2	1	4	2	209	0	100	100	4.12564	95	95	5	430.5	2.5	3	0	0	1	1.33333	0.5
116	2	1	7	4	306	4	98.6111	94.4444	3.3614	95	100	2	421	1	2.4	0	0	2.75	1.33333	0
116	2	1	10	5	258	1	95.8333	88.8889	3.2062	100	100	1	439	1.25	2.6	0	0.25	3.5	0.333333	0.5
116	2	1	13	3	238	1	100	100	3.2062	95	100	0	416	2.25	2.6	0.5	0.25	1.75	1.33333	0.5
116	2	1	1	2	235	2	98.6111	100	3.2062	95	95	2	427	2.5	3.2	0	0	1	1	0
116	2	1	4	2	262	0	98.6111	86.1111	3.54433	100	100	0	448	1.5	2.6	0	0	1.75	1	0
116	2	1	7	5	293	10	95.8333	77.7778	1.77305	95	95	9	516	2	2.2	0.5	0.25	3.75	0.333333	0
116	2	1	10	3	222	0	98.6111	94.4444	3.3614	100	100	3	445	1.75	3.4	0	0.25	3	1	0
116	2	1	13	2	208.5	1	98.6111	97.2222	4.12564	100	100	1	399	2.5	4	0.5	0	0.5	0.666667	0.5
117	1	2	10	1	289	2	100	66.6667	1.21548	100	95	1	567	3	3.8	0	0	0	1.66667	0
117	1	2	13	4	301	3	100	47.2222	1.19425	100	85	1	521	1.5	1.8	0	2	3	1.66667	2.5
117	1	2	16	5	299	4	97.2222	50	1.62498	100	80	4	567	0	1.6	0	0.75	3	1.33333	2.5
117	1	2	19	4	330	8	98.6111	27.7778	1.52035	100	85	1	528	1.75	1.6	0	2.5	2.25	1	4
117	1	2	22	4	324	10	98.6111	22.2222	0.859631	90	90	7	653	0	0.6	0	2.75	2.5	1.66667	4
117	1	2	10	1	284	1	100	75	0.859631	100	90	0	475	3	3	0	0.5	0	1.33333	0
117	1	2	13	3	323	10	98.6111	36.1111	0.0671043	100	65	7	758	0.5	1.8	0	0.25	1.75	1.33333	1.5
117	1	2	16	2	336	5	95.8333	33.3333	0.47586	100	85	3	704	1.5	1.2	0	0.25	1.75	1.66667	2
117	1	2	19	2	314.5	6	95.8333	33.3333	-0.540055	95	90	0	513	1.75	0.2	0	2.75	2	2	1.5
117	1	2	22	3	340.5	10	84.7222	22.2222	0.0671043	75	65	5	575	1.5	1.8	0	0.5	3	1.66667	2.5
117	2	2	1	1	294.5	3	94.4444	61.1111	2.18137	90	90	4	566	3.5	3.2	0	0.25	0	1.66667	1.5
117	2	2	4	1	327	5	95.8333	27.7778	1.36234	100	100	0	501.5	3.25	3	0	0.25	0	2	0
117	2	2	7	2	338	5	100	50	0.167662	95	85	0	551	0.75	1.6	0	0	0.5	2	3
117	2	2	10	4	328	9	93.0556	44.4444	-0.155204	90	90	2	562	1.25	3	0	0	2.25	2	2
117	2	2	13	4	413	31	72.2222	27.7778	-0.246923	40	45	3	620	1.75	1.4	0.5	1.25	1	2.33333	3.5
117	2	2	1	2	311.5	6	97.2222	50	2.71132	95	90	0	508	1.5	1	0.5	1	0.5	1.66667	1.5
117	2	2	4	2	335	5	95.8333	50	2.41562	100	95	0	577.5	2.25	0.6	0	0.75	1	2	0.5
117	2	2	7	2	340	5	95.8333	44.4444	1.07646	95	85	0	574	0.25	1.6	0	1.75	2.25	1.33333	0
117	2	2	10	3	327	9	94.4444	44.4444	-0.721674	95	65	2	682	0	0.4	0	0.75	3.25	0	3
117	2	2	13	5	352	12	94.4444	36.1111	0.418899	65	70	5	510	0.25	0.8	0	1.75	4	1.66667	4.5
118	1	1	10	2	393.5	16	97.2222	97.2222	3.3614	95	95	6	515	2.75	3	0	0	0.25	0	0
118	1	1	13	1	367	15	98.6111	86.1111	3.54433	85	85	5	503.5	3	4	0	0	0	0	0.5
118	1	1	16	1	377.5	14	100	83.3333	3.12321	85	80	4	496	2.5	3.2	0	0	0.25	0	0
118	1	1	19	3	389.5	16	98.6111	72.2222	3.3614	95	95	2	499	1.75	3.6	0	0	1	0	0
118	1	1	22	6	421.5	32	94.4444	83.3333	3.54433	85	90	2	483.5	1	2.2	0	0	1.25	0	0
118	1	1	10	3	370	11	100	69.4444	3.2062	85	90	3	476	1	2.4	0	0	0.75	0	0
118	1	1	13	2	404	17	98.6111	75	2.98548	85	85	2	477	1.75	3	0	0	0.25	0	0
118	1	1	16	1	418	25	98.6111	88.8889	2.98548	70	80	4	495.5	2.75	3.2	0	0	0	0	0
118	1	1	19	4	430.5	18	94.4444	75	2.46756	85	85	2	441.5	2.25	3	0	0	1.25	1	0
118	1	1	22	5	371	13	93.0556	77.7778	3.06847	85	75	1	474	1	3.2	0	0	1	0	0
118	2	1	1	3	347	8	97.2222	97.2222	3.18718	85	95	3	489.5	0.75	3	0	0	0.5	0	0
118	2	1	4	3	336	9	94.4444	63.8889	2.41125	25	60	0	432	0.75	2.4	0	0	0.5	0	0
118	2	1	7	3	321	9	80.5556	41.6667	2.34634	65	55	0	458	1	1.8	0	0	0.5	0	0
118	2	1	10	3	337.5	9	90.2778	77.7778	2.62963	85	80	2	485	0.75	1.8	0	0.25	0.5	0	0
118	2	1	13	2	356	6	95.8333	75	3.00426	75	85	0	440	1	2.4	0	0	0	0	0
118	2	1	1	4	362	9	91.6667	83.3333	2.53722	100	85	0	478	0.5	2.2	0	0	1.25	0	1
118	2	1	4	6	383.5	16	97.2222	72.2222	4.78796	90	85	3	520.5	0	3	0	0	3.75	0	2.5
118	2	1	7	6	385	26	93.0556	80.5556	2.85951	75	65	3	502	0	2.4	0	0	3	0	3
118	2	1	10	3	356	12	94.4444	72.2222	2.71262	75	75	0	457	1.25	2.6	0	0	0.75	0	0.5
118	2	1	13	4	345	13	94.4444	72.2222	2.85951	80	85	1	522	1.5	3	0	0	1.75	0	1.5
119	1	1	10	2	271	5	100	91.6667	3.77697	100	95	5	438	2.5	3	0.5	0	1.25	0	0
119	1	1	13	2	270	2	97.2222	91.6667	4.12564	100	100	3	442.5	2.5	3	0	0	1	0	0
119	1	1	16	2	286	4	100	97.2222	3.27841	100	100	5	422	2.5	3.2	0	0	1.25	0	0
119	1	1	19	2	341	10	98.6111	63.8889	3.77697	90	100	1	389.5	2.25	3	0	0	0.75	0	0
119	1	1	22	2	314	3	100	88.8889	3.77697	95	100	2	398.5	3.25	3.6	0	0	0.25	0	0
119	1	1	10	2	307.5	8	100	66.6667	3.54433	95	100	2	401	2.25	3	0	0	0.75	0	0
119	1	1	13	2	244.5	0	98.6111	88.8889	4.12564	100	100	2	394.5	2.75	3.8	0	0	0	0	0
119	1	1	16	2	251	2	97.2222	94.4444	3.2062	95	100	5	416	2.75	3	0	0	0.5	0	0
119	1	1	19	2	242	1	98.6111	80.5556	3.77697	100	100	2	383.5	3.25	3.6	0	0	0.25	0	0
119	1	1	22	1	282.5	4	97.2222	69.4444	3.00426	95	100	4	379	4	4	0	0	0.25	0	0
119	2	1	1	2	266	0	95.8333	94.4444	4.12564	100	100	2	399	2.5	3.6	0	0	0.5	0	0
119	2	1	4	2	304	4	100	72.2222	4.12564	100	100	1	399	1	3	0	0	2	0	0
119	2	1	7	2	369	29	97.2222	47.2222	3.3614	95	100	9	448	1.75	2.4	0	0	1.5	0	0
119	2	1	10	3	297.5	3	100	58.3333	3.3614	100	100	4	421	2.25	2.8	0	0	1.25	0	0
119	2	1	13	2	274	2	98.6111	69.4444	3.77697	100	95	3	403	2.5	3.6	0	0	1	0	0
119	2	1	1	2	291.5	4	98.6111	41.6667	3.77697	100	100	4	454	2.25	3.4	0	0	1	0	0
119	2	1	4	2	277	3	98.6111	55.5556	4.12564	100	95	2	427	2	3	0	0	1.25	0	0
119	2	1	7	2	295	2	97.2222	52.7778	3.77697	95	90	5	446	2.25	3	0	0	0.75	0	0
119	2	1	10	2	268.5	2	100	97.2222	3.27841	100	100	4	411.5	3	3.4	0	0	0.25	0	0
119	2	1	13	2	281	1	97.2222	44.4444	3.54433	100	100	7	455	3	4	0	0	0.25	0	0
121	1	1	10	6	399.5	6	100	88.8889	4.04266	100	85	11	587	1	2.6	0.5	0.5	2.25	0	2
121	1	1	13	4	411.5	18	98.6111	94.4444	2.67495	100	100	8	530.5	1	2.4	0	0.25	1	0	1.5
121	1	1	16	2	438	22	100	94.4444	3.41983	95	85	5	518	0.75	2.4	0.5	0	1.25	0	1
121	1	1	19	2	371	3	94.4444	80.5556	3.54433	95	95	0	396	0.75	2.6	0	0	1.75	0	1
121	1	1	22	6	307	0	95.8333	97.2222	4.12564	85	90	0	433.5	1	2.4	0	0	2.25	0	2
121	1	1	10	2	343	0	97.2222	83.3333	2.53722	100	90	2	453	0.75	2.6	0	0	0.5	0.333333	1.5
121	1	1	13	2	352	2	94.4444	91.6667	3.18718	95	90	1	471	0.5	2.8	0	0	1.75	0.333333	1.5
121	1	1	16	2	387.5	5	95.8333	86.1111	1.88513	90	100	1	424.5	0.25	2	0	0	2.75	0	2
121	1	1	19	2	388	8	97.2222	97.2222	2.46756	95	100	1	408	0.25	1.8	0	0	2	0	2
121	1	1	22	3	375	4	95.8333	91.6667	3.46134	85	90	2	436.5	0.5	2	0	0	1.25	0	1
121	2	1	1	6	317	1	98.6111	100	3.3614	90	95	1	385	0.5	1.4	0	0.5	2.25	0	1.5
121	2	1	4	4	332	2	95.8333	88.8889	3.3614	95	100	4	440.5	0.5	1.6	0	0.25	2	0	2
121	2	1	7	3	353	19	97.2222	77.7778	3.12321	100	100	5	477	0.5	1.2	0.5	0	1.5	0	3
121	2	1	10	6	365	4	100	97.2222	3.12321	95	100	1	442	0.25	1.6	0	0	2.25	0	2.5
121	2	1	13	2	343	3	97.2222	88.8889	2.83015	100	90	3	449	0.5	1	0	0	1.5	0	2.5
121	2	1	1	2	318	6	97.2222	97.2222	4.04266	95	100	2	452	0.25	1.6	0	0	2.75	0	2
121	2	1	4	4	345	3	100	94.4444	3.54433	95	100	1	471	0.5	0.6	0	0	2.75	0	2
121	2	1	7	6	369	16	98.6111	94.4444	2.62963	90	90	2	485	0.25	0.4	0	0	1.75	0	3
121	2	1	10	6	382	9	100	69.4444	3.27841	95	100	3	488	0.5	0.6	0	0.25	2	0	1.5
121	2	1	13	6	328	4	94.4444	80.5556	3.54433	90	100	2	441	0.5	1.4	0	0	1.25	0	2
122	1	1	10	2	388	11	100	86.1111	3.54433	75	95	1	540	3.25	4.8	0	0	0.25	0	0
122	1	1	13	2	397.5	14	94.4444	91.6667	2.84905	75	95	4	546	3	2	0	1.5	0	0	1.5
122	1	1	16	4	343	7	97.2222	72.2222	0.670418	55	85	12	674.5	2.5	3.4	0	0.25	1.5	0	0.5
122	1	1	19	2	377	10	97.2222	83.3333	2.71132	85	100	2	488	2.25	3.2	0	0.25	2.5	1	0.5
122	1	1	22	5	358.5	16	91.6667	63.8889	1.63665	80	95	1	534	2	3.4	0	1.5	2.75	0.333333	2.5
122	1	1	10	1	370	8	95.8333	86.1111	4.12564	70	100	3	475	3.75	4.6	0.5	0	0	0	0
122	1	1	13	3	359.5	10	93.0556	66.6667	1.42264	75	100	1	511.5	2.25	3	0	1	2.5	0	2
122	1	1	16	2	380	19	98.6111	44.4444	2.82471	75	100	0	475	2.25	3.6	0	0.5	2	0.333333	0.5
122	1	1	19	2	329.5	7	100	69.4444	1.18824	70	100	7	555	3.25	3.4	0	0.5	1.25	0	0.5
122	1	1	22	4	407	32	98.6111	44.4444	1.02368	70	100	0	456	2	2.8	0	0.75	2.75	1	1
122	2	1	1	3	334	10	97.2222	50	2.98548	85	95	2	524	1.5	2.6	0	1.75	3.25	1	2
122	2	1	4	4	348.5	6	97.2222	44.4444	-0.581315	60	100	1	529	1.75	2.2	0	1.75	3.5	1.33333	2
122	2	1	7	6	400	24	95.8333	47.2222	0.771781	80	95	2	527.5	0.75	2	0	2	4.25	1	2
122	2	1	10	7	685	43	86.1111	47.2222	-0.191	75	95	7	527.5	0.25	1.2	0.5	0.5	3.75	2	2
122	2	1	13	4	373	16	97.2222	44.4444	0.859631	75	100	2	493	1.25	2	0	1.5	3.25	1.66667	1
122	2	1	1	2	341	7	98.6111	44.4444	2.10056	70	100	3	512	3.5	4.6	0	0	0	0	0
122	2	1	4	3	380	21	100	44.4444	3.69399	70	100	0	485	1.75	2.6	0	1	2.75	0.666667	1
122	2	1	7	3	352	6	98.6111	50	0.985598	80	95	0	411	2.25	2.6	0	1.75	3.5	2	1.5
122	2	1	10	4	443	30	93.0556	47.2222	0.985598	65	90	0	524	2	2.6	0	0.75	3.75	1.66667	1.5
122	2	1	13	3	401	23	95.8333	47.2222	2.71262	80	95	3	512	2.25	3.4	0	1	2.5	1	2
123	1	1	10	3	250.5	0	100	41.6667	2.71262	100	95	1	486.5	2	4.8	0	0	1.5	0.333333	1
123	1	1	13	2	236	1	98.6111	50	4.78796	100	100	5	477	2.5	5.4	0	0	1	0	0.5
123	1	1	16	3	281	2	100	41.6667	2.31099	100	100	3	507	2.75	5	0	0	1.5	0.333333	0.5
123	1	1	19	3	263	1	100	36.1111	3.77697	95	100	3	458	1.5	5	0	0	2.25	0	0.5
123	1	1	22	4	268	0	100	38.8889	2.82471	95	95	2	484	0	3.4	0	0	4.25	0	0
123	1	1	10	2	261.5	1	98.6111	50	3.06847	100	95	1	477.5	1.25	4.6	0	0	1.25	0	0
123	1	1	13	2	288.5	2	98.6111	27.7778	3.3614	100	95	3	474.5	2.5	4.4	0	0	1	0	0
123	1	1	16	3	256	0	100	88.8889	3.54433	100	95	4	514	1.25	4.2	0	0	2	0	0
123	1	1	19	3	278	1	100	41.6667	3.18718	100	100	4	482.5	0.25	2	0	1.25	4	0	1.5
123	1	1	22	5	278	1	100	44.4444	4.04266	100	100	7	519.5	0.25	2.2	0	0.5	4.5	0.333333	1
123	2	1	1	4	254	0	98.6111	50	2.74172	100	100	2	441.5	0.5	3.8	0	0.5	3.75	0.666667	1
123	2	1	4	3	270	0	100	44.4444	4.78796	100	90	10	522	1.5	2.8	0	0.5	3.5	0.333333	0.5
123	2	1	7	5	256	0	98.6111	36.1111	3.2062	100	100	11	557	0	2.6	0	0	4.75	0	0
123	2	1	10	7	283	2	100	50	4.12564	100	100	10	544.5	0	0	2	4	4.5	1.33333	2.5
123	2	1	13	5	275.5	1	100	44.4444	3.54433	100	95	9	511.5	0.25	2.6	0	0	3.75	0	0
123	2	1	1	3	263	0	100	38.8889	2.9425	95	100	6	525	0.5	1.8	0	3	3.75	0	2
123	2	1	4	3	277	1	100	55.5556	4.12564	95	95	12	566.5	1	2.2	0	2	3	0	0
123	2	1	7	6	285	0	100	41.6667	2.71262	100	95	11	538.5	0	0	2	4.5	5.25	1	3
123	2	1	10	2	265.5	1	100	47.2222	2.9425	100	95	9	534.5	3	4.2	0	0	1	0	0.5
123	2	1	13	3	259	0	100	36.1111	3.54433	100	100	13	561	1.25	3.6	0	0	2.25	0	0
124	1	2	10	1	306	4	97.2222	97.2222	2.74172	90	100	3	503	4.25	5	0	0	0	0	0.5
124	1	2	13	1	302	5	97.2222	94.4444	2.39398	100	95	2	469	3.5	4.8	0	0	0.25	0	0
124	1	2	16	1	354	10	100	97.2222	2.82471	90	95	1	500.5	3.25	4.6	0	0	0.5	0	0.5
124	1	2	19	2	323	6	98.6111	83.3333	3.54433	95	100	4	502	2.75	4.4	0	0	0.75	0	1.5
124	1	2	22	3	308	4	94.4444	100	1.99235	100	90	2	498	2.25	4.4	0	0	1.5	0	1.5
124	1	2	10	1	291	1	100	100	2.07534	95	100	2	497	3.75	5	0	0	0	0	1.5
124	1	2	13	1	296	2	95.8333	100	1.9322	95	100	3	473	3.5	4.8	0	0	0	0	2.5
124	1	2	16	1	369	8	93.0556	94.4444	2.10056	95	95	6	514	3.75	5	0	0	0	0.333333	1.5
124	1	2	19	1	342	9	97.2222	86.1111	4.78796	95	100	6	554	3.25	4.2	0	0	0.5	0	1.5
124	1	2	22	1	315.5	5	95.8333	94.4444	1.6365	100	100	1	455	3.75	4.6	0	0	1	0	1.5
124	2	2	1	2	338	6	100	100	2.60441	100	100	10	542.5	2.75	4.4	0	0	1.75	0	1
124	2	2	4	1	339	3	98.6111	91.6667	1.6365	90	100	2	480.5	2.75	4.4	0	0	0.75	0	1.5
124	2	2	7	3	375	10	98.6111	94.4444	1.48831	90	100	6	551	2.5	4.6	0	0	1.5	0	1.5
124	2	2	10	3	349	13	98.6111	86.1111	1.82641	100	100	4	501	2.5	3.8	0	0	2	0	1.5
124	2	2	13	2	367.5	13	94.4444	50	2.07534	100	100	5	473.5	2.75	4	0	0	1.25	0	1.5
124	2	2	1	2	340	8	100	100	2.28935	100	100	3	466	3	4.8	0	0	0.5	0	1.5
124	2	2	4	1	301	1	95.8333	91.6667	2.18355	95	100	2	492	2.75	4.2	0	0	1.25	0	1.5
124	2	2	7	2	395.5	16	97.2222	75	2.49861	90	90	2	493.5	2.75	4.2	0	0	1	0	1.5
124	2	2	10	3	343	10	100	97.2222	3.77697	100	100	6	482.5	2.75	4	0	0	1.75	0	2
124	2	2	13	2	359	10	94.4444	83.3333	0.570776	100	100	3	459	2.75	4	0	0	1.5	0	1.5
125	1	2	10	2	283	1	95.8333	91.6667	1.6523	80	95	1	444	2.5	2	1.5	1.75	0.75	0.666667	2.5
125	1	2	13	2	275	5	93.0556	83.3333	1.54409	90	100	5	431	2.75	2.4	0	0.75	0.75	0.333333	1
125	1	2	16	3	287	4	90.2778	66.6667	1.10758	80	95	3	431	2.25	2.2	2	0.75	1.25	0	1
125	1	2	19	2	286	2	93.0556	75	1.52124	95	90	4	429	2.25	2.6	2	0.75	0.25	0	0.5
125	1	2	22	4	343	12	90.2778	58.3333	0.779918	90	85	3	430	1.5	2.4	1.5	1.25	2.25	0.333333	1.5
125	1	2	10	2	284	3	97.2222	75	0.887284	100	90	3	437.5	1.25	2.4	0.5	0.75	0	0.333333	0.5
125	1	2	13	2	305	3	91.6667	77.7778	1.30094	100	95	1	418	2	2.4	0.5	0.75	0.25	0	0.5
125	1	2	16	2	309	7	90.2778	77.7778	1.04773	95	95	5	415	1.5	1.6	0.5	0.25	0.25	0	0.5
125	1	2	19	2	293	3	95.8333	83.3333	0.263696	85	95	0	353.5	1.75	2.4	0.5	0.5	0.25	0	0.5
125	1	2	22	3	323	6	90.2778	69.4444	1.32369	90	90	4	423	1.75	1.8	0	0	0.25	0.333333	0.5
125	2	2	1	4	295.5	3	95.8333	97.2222	0.771781	85	100	3	421	1.5	1.6	1.5	0.5	1.75	0.333333	1.5
125	2	2	4	3	273.5	1	93.0556	86.1111	0.464061	60	95	2	431	2	2	0.5	0	0.5	0	0
125	2	2	7	4	326.5	10	90.2778	58.3333	-0.104574	95	85	5	466	1.5	1.8	0.5	0	2.25	0	1.5
125	2	2	10	3	320	9	94.4444	83.3333	0.101932	90	100	3	406	1.25	2.2	0.5	0.5	1.25	0	0.5
125	2	2	13	5	346	7	94.4444	72.2222	0.0671043	95	90	0	390	1	1.6	0.5	0	2	0.666667	0.5
125	2	2	1	2	302	2	88.8889	83.3333	0.579263	95	90	2	406	1.5	2.4	0.5	0	0.25	0.333333	0.5
125	2	2	4	2	300	4	90.2778	63.8889	0.47586	85	100	2	449	1.5	1.2	0.5	0	0.25	0	1
125	2	2	7	2	288	3	94.4444	77.7778	0.670418	90	85	3	397	2	1.6	0.5	0	0.5	0	0.5
125	2	2	10	2	281	4	90.2778	86.1111	0.50595	90	100	0	374	2.25	1.8	0.5	0	0.5	0	0.5
125	2	2	13	3	286.5	5	94.4444	75	-0.223812	95	90	2	407	1.5	2.8	0.5	0	0.25	0	0.5
126	1	1	10	2	248.5	0	100	83.3333	3.12321	100	95	4	406	2	2.8	0	0.25	2	1.33333	1.5
126	1	1	13	3	267	0	88.8889	75	2.98548	90	95	0	393	2.5	2.8	0	0	2.5	0.666667	2
126	1	1	16	3	521.5	47	97.2222	36.1111	1.71819	100	90	3	503	2	2.6	0	0	3.25	1	4
126	1	1	19	4	376	5	100	36.1111	2.85951	100	85	10	580	1.75	3	0	0	2	1.66667	2
126	1	1	22	5	433	23	98.6111	52.7778	3.41983	95	90	3	469	2.25	2.6	0	0	1.33333	1.66667	2.5
126	1	1	10	2	309	2	98.6111	94.4444	3.06847	95	90	2	456	1.75	4.2	0	0	1.25	0	2.5
126	1	1	13	3	263	0	98.6111	41.6667	1.94209	100	95	1	473	2.75	3.2	0	0	1.75	0.666667	2
126	1	1	16	2	315	5	94.4444	50	2.14147	90	95	6	535	1.25	3.2	0	0	1.25	1.33333	2
126	1	1	19	3	446	30	98.6111	36.1111	1.99235	95	95	0	421	1.75	1.6	0	1	2	1.66667	4
126	1	1	22	5	386.5	11	97.2222	63.8889	-0.191	85	100	1	507	1.75	2.4	0	1.5	1.75	1	3
126	2	1	1	1	295	0	97.2222	100	3.54433	100	90	2	468	3.25	4	0	0	0.25	0	1
126	2	1	4	1	376.5	17	97.2222	36.1111	1.42264	95	90	5	474	2.75	3	0	0	1.5	0.666667	1.5
126	2	1	7	2	457	40	97.2222	33.3333	2.69909	95	75	4	474	2	2.8	0	0.25	2	0.333333	2
126	2	1	10	5	296.5	2	97.2222	22.2222	3.69399	100	90	4	468	1.25	2	0	1	1.5	0	3
126	2	1	13	6	447.5	32	100	41.6667	2.74172	100	85	7	555	1.5	2.2	0	1	2.5	1.66667	4
126	2	1	1	3	261	0	100	97.2222	3.3614	95	100	0	400.5	1.75	2.8	0	0	2	0.666667	2
126	2	1	4	4	348.5	8	98.6111	44.4444	2.85951	100	95	7	572	1.25	2.4	0	1.5	2.25	1.5	3.5
126	2	1	7	4	404.5	17	94.4444	47.2222	2.05571	90	85	2	491	1.75	2.2	0	1.5	2.25	1.33333	4
126	2	1	10	5	394	21	100	38.8889	2.71262	95	100	10	591	1.75	2.2	0	2.25	1.75	1	3
126	2	1	13	5	450	38	93.0556	47.2222	1.54409	85	90	25	791	2	2.6	0	1.5	2	1	3.5
128	1	1	10	3	303.5	0	95.8333	91.6667	3.3614	90	95	6	530	2.5	5	0	0	1.75	1.33333	2
128	1	1	13	2	314	1	97.2222	72.2222	3.12321	95	100	5	527.5	2	5	0	0	1.75	1.33333	1.5
128	1	1	16	4	338	7	98.6111	80.5556	3.01308	85	90	4	548	2.75	3.6	0	1.75	1.75	1.33333	3
128	1	1	19	4	322.5	3	95.8333	80.5556	2.83015	85	95	3	490	2.75	3.8	0	2.5	2	1.33333	2
128	1	1	22	4	344	8	97.2222	69.4444	2.35547	85	90	1	514	1.75	4.4	0	1.25	2.75	1.33333	2.5
128	1	1	10	2	308.5	5	97.2222	80.5556	2.29346	100	95	2	520.5	2.5	4.6	0	0	0.75	0.333333	0.5
128	1	1	13	2	334	7	94.4444	61.1111	4.04266	95	100	4	515.5	2.25	4.2	0	0.25	1.25	0.666667	0.5
128	1	1	16	4	347.5	7	94.4444	75	2.39398	80	100	2	504.5	3	4.2	0	1	1	1	1
128	1	1	19	4	381	10	98.6111	86.1111	3.46134	100	100	4	514	2.5	3.8	0	2.5	1.75	2.66667	5
128	1	1	22	6	390.5	12	97.2222	94.4444	3.12321	80	90	0	489	2	3.6	0	0.5	3.25	1	2
128	2	1	1	2	334	2	94.4444	91.6667	4.78796	95	100	2	481.5	2.75	3.8	0	1	2.25	2	1.5
128	2	1	4	4	332	5	97.2222	88.8889	3.00426	90	90	3	506	2.75	4	0	0.5	1	1	2
128	2	1	7	4	369	11	90.2778	66.6667	2.67495	100	95	1	523	2	4.2	0	0	2.5	2	2.5
128	2	1	10	6	387	6	90.2778	83.3333	2.35547	100	95	1	555.5	2.25	4.2	0	0.25	2.25	1.33333	2.5
128	2	1	13	4	373	10	91.6667	66.6667	3.12321	85	100	0	519.5	2.75	4.4	0	0.25	1.75	1	1.5
128	2	1	1	4	310.5	2	98.6111	77.7778	3.3614	95	100	1	471	2.75	4.6	0	0	0.5	1	1.5
128	2	1	4	4	350	1	94.4444	83.3333	3.27841	95	95	2	509.5	2.25	4.4	0	0	2	1.33333	1.5
128	2	1	7	4	362	3	93.0556	69.4444	2.85951	80	90	4	521	2	4.6	0	0.5	2.25	1.33333	2.5
128	2	1	10	4	348	7	93.0556	86.1111	4.78796	90	100	2	516	2.5	3.6	0	0.75	2.25	1.33333	2
128	2	1	13	4	349.5	4	98.6111	72.2222	4.78796	100	100	0	461	2.25	4.2	0	0.25	1.75	1.66667	2.5
129	1	2	10	2	290	3	98.6111	72.2222	2.9425	80	95	5	466	1.25	2.6	0	0	0.75	0	0
129	1	2	13	2	239.5	1	98.6111	80.5556	4.12564	100	100	2	471	1.75	2.6	0	0	0.75	0	0
129	1	2	16	2	234	0	98.6111	63.8889	4.78796	95	95	0	480	1.75	2.6	0	0	0.75	0	0
129	1	2	19	2	241	1	97.2222	77.7778	2.82471	90	95	3	481	2	2.6	0	0	0.75	0	0
129	1	2	22	2	268.5	2	95.8333	75	4.12564	100	100	5	478	1.25	2.6	0	0	1.25	0	0
129	1	2	10	2	247.5	0	98.6111	69.4444	2.62963	100	100	4	462.5	2.25	2.6	0	0	0.75	0	0
129	1	2	13	2	223	0	98.6111	80.5556	4.12564	100	100	2	484.5	2.25	2.6	0	0	0.75	0	0
129	1	2	16	2	244.5	1	98.6111	97.2222	3.54433	100	95	4	499.5	1.75	2.6	0	0	0.75	0	0
129	1	2	19	2	264	3	98.6111	88.8889	4.78796	100	100	3	461	1.25	2.6	0	0	0.75	0	0
129	1	2	22	2	224	0	95.8333	75	3.2062	100	100	3	478	1.25	2.6	0	0	0.75	0	0
129	2	2	1	2	261.5	1	100	100	4.78796	95	100	0	462.5	1.75	2.6	0	0	1.25	0	0
129	2	2	4	2	216	0	100	91.6667	4.12564	100	100	6	461	2	2.6	0	0	1.25	0	0
129	2	2	7	2	229	1	100	50	3.77697	95	100	2	484.5	2.25	2.6	0	0	0.75	0	0
129	2	2	10	2	224.5	0	100	80.5556	4.78796	100	100	3	476.5	2.25	2.8	0	0	1	0	0
129	2	2	13	2	220	0	100	80.5556	4.78796	90	100	3	465	2	2.8	0	0	1.75	0	0
129	2	2	1	2	225.5	0	98.6111	77.7778	0.952267	100	100	0	435	2	3	0	0	1	0	0
129	2	2	4	2	224	0	98.6111	69.4444	2.60441	95	100	0	465	2	2.8	0	0	1.25	0	0
129	2	2	7	2	245	2	100	72.2222	3.46134	95	90	4	453	1.75	3	0	0	1.5	0	0
129	2	2	10	2	227	0	98.6111	88.8889	4.78796	100	100	2	465	1.75	3	0	0	1.5	0	0
129	2	2	13	2	224	0	95.8333	36.1111	4.12564	100	100	1	465	1.5	3	0	0	1.5	0	0
130	1	1	10	1	381.5	10	100	88.8889	4.04266	85	95	4	750.5	2.25	3	0	0	0	0	0
130	1	1	13	1	389	15	98.6111	61.1111	4.04266	95	90	8	750	3	2.4	0	0	0	0	0
130	1	1	16	1	373	5	97.2222	63.8889	3.41983	100	80	0	765.5	3	2.4	0	0.75	0	0	0
130	1	1	19	2	400.5	13	100	55.5556	4.04266	100	85	5	714	3	1.8	0	0.75	0	0	0
130	1	1	22	1	362	13	97.2222	72.2222	4.04266	95	100	3	755.5	2.25	0.6	0	0	0	0	0
130	1	1	10	1	398	17	100	75	2.88201	100	85	1	671	3	1.2	0	0	0	0	0
130	1	1	13	1	340	5	100	58.3333	3.69399	100	95	3	763.5	3	0	0	0	0	0	0
130	1	1	16	1	378	10	98.6111	83.3333	3.41983	80	100	4	666	1.5	0.6	0	0	0	0	0
130	1	1	19	1	417	18	100	66.6667	3.5944	100	85	1	653.5	1.5	0	0	0	0	0	0
130	1	1	22	1	422	19	100	80.5556	3.5944	95	90	3	673	1.5	0	0	0	0	0	0
130	2	1	1	1	357	6	100	97.2222	4.78796	100	80	4	722.5	2.25	0.6	0	0	0	0	0
130	2	1	4	1	402	23	98.6111	77.7778	4.04266	100	90	5	682.5	2.25	0	0	0	0	0	0
130	2	1	7	1	378	8	98.6111	77.7778	4.12564	95	95	1	680.5	0.75	0	0	0	0	1	0
130	2	1	10	1	382	12	100	63.8889	3.27841	100	90	2	672	2.25	0	0	0	0	0	0
130	2	1	13	1	354	10	100	80.5556	4.04266	100	95	3	679	0.75	0.6	0	0	0	0	0
130	2	1	1	1	395	26	100	86.1111	3.69399	95	100	0	624.5	2.25	2.4	0	0	0	1	0
130	2	1	4	1	365	9	97.2222	75	4.78796	100	100	1	719.5	0.75	0	0	0	0	0	0
130	2	1	7	1	389	13	100	72.2222	4.04266	95	100	3	672	1.5	0	0	0	0	0	0
130	2	1	10	1	395	10	98.6111	80.5556	3.69399	100	100	1	606	2.25	0	0	0	0	1	0
130	2	1	13	1	356	8	100	66.6667	4.12564	100	100	3	625	0.75	0	0	0	0	0	0
132	1	2	10	3	307	2	97.2222	88.8889	2.28935	85	95	4	460	1.25	3.2	0	0	1.75	0	1
132	1	2	13	2	324	6	97.2222	91.6667	2.9425	95	90	5	421	3.5	3.4	0	0	1	0	2
132	1	2	16	3	322	4	100	83.3333	3.00426	90	100	6	461.5	2	2.8	0.5	0	2.5	0	2
132	1	2	19	2	305	5	100	69.4444	3.12321	100	95	4	404	3.25	3	0	0.5	2	0	3
132	1	2	22	4	320	5	95.8333	61.1111	2.71262	85	95	2	432	2.25	3	0.5	0	2.75	0	1.5
132	1	2	10	2	318	4	98.6111	77.7778	2.74172	95	100	1	392.5	2.25	3.6	0	0	1	0	1.5
132	1	2	13	2	322	4	90.2778	80.5556	3.2062	90	90	2	425	2	2.4	0	0	2.75	0	1.5
132	1	2	16	1	314	4	94.4444	91.6667	2.74172	90	100	1	401.5	3.5	3.8	0	0	0.25	0	1.5
132	1	2	19	2	318	3	91.6667	77.7778	2.39398	95	95	3	410	3	3.4	0.5	0	2	0	1.5
132	1	2	22	2	296.5	1	90.2778	66.6667	2.49861	90	85	2	416	3.5	3.4	0	0	1.25	0	1.5
132	2	2	1	6	289.5	7	95.8333	97.2222	4.12564	80	95	3	440.5	1	2	1.5	0.75	3.75	0.333333	1
132	2	2	4	5	308	1	91.6667	94.4444	2.82471	90	90	2	437	0.75	2.2	1	0.75	4	0	0.5
132	2	2	7	6	357	6	86.1111	66.6667	2.60441	90	95	13	489.5	1	1.2	1.5	0.5	4	0	2
132	2	2	10	5	322	5	91.6667	69.4444	2.24726	95	90	7	408	0.5	1	1.5	1.5	4.5	0.333333	0.5
132	2	2	13	4	317	4	94.4444	88.8889	2.39398	90	95	4	435	1.25	2.2	1.5	0	3	0	1.5
132	2	2	1	4	300.5	4	93.0556	94.4444	2.52142	95	95	3	419.5	2	3.4	0.5	0	2.5	0	1.5
132	2	2	4	5	303	5	95.8333	77.7778	2.35547	95	100	4	403.5	1.5	2.6	1.5	0.25	3.75	0	0
132	2	2	7	4	350	9	90.2778	83.3333	2.85951	85	90	6	456	1.25	3.2	0	0	3.25	0	1.5
132	2	2	10	3	290.5	0	93.0556	88.8889	3.46134	100	90	6	451.5	2.25	3.6	0	0	2.75	0	2
132	2	2	13	4	344	4	97.2222	69.4444	4.78796	95	100	1	387	2	2.4	1	0	3.5	0	2
133	1	2	10	3	271	5	100	100	4.04266	100	100	6	454.5	3.25	4.2	0	0	0.75	0	0.5
133	1	2	13	3	263	2	100	100	4.12564	100	95	5	450	2.5	4.8	0	0	0.5	0	0.5
133	1	2	16	4	251.5	4	100	100	3.3614	90	100	3	463	2.75	4	0	0	1.5	0	0
133	1	2	19	3	249	3	97.2222	94.4444	3.54433	100	100	3	417.5	3.5	4.2	0	0	0.75	0	1
133	1	2	22	4	246	0	98.6111	97.2222	3.54433	100	95	2	422	3	3.8	0	0	1.75	0	2
133	1	2	10	2	247.5	2	100	100	4.78796	100	100	2	445	3.75	5	0	0	0	0	0
133	1	2	13	3	249	1	98.6111	88.8889	3.77697	100	100	2	456	3.25	4.4	0	0	0.5	0	0.5
133	1	2	16	3	252	2	98.6111	97.2222	3.77697	100	100	4	441	3.25	4.2	0	0	1	0	1
133	1	2	19	3	237	4	95.8333	100	3.77697	100	100	2	440	3.25	4	0	0	0.75	0	1.5
133	1	2	22	2	246	4	100	97.2222	4.12564	100	100	2	455.5	4.25	4.4	0	0	0.5	0	1
133	2	2	1	3	248	1	98.6111	100	3.77697	100	100	1	439	3.25	4	0	0	1	0	1.5
133	2	2	4	2	239.5	2	100	100	3.2062	100	100	1	412	4	4.4	0	0	0	0	0
133	2	2	7	3	253	4	95.8333	97.2222	3.2062	95	100	1	418.5	2.75	4.2	0	0	0.75	0	1.5
133	2	2	10	3	250	4	98.6111	100	3.54433	100	100	1	426	3.25	4	0	0	1	0	1.5
133	2	2	13	3	236.5	0	97.2222	97.2222	4.12564	95	100	1	407	3.5	4	0	0	0.25	0	1.5
133	2	2	1	3	243	1	100	91.6667	4.78796	100	100	1	432.5	3	4	0	0	0.25	0	1.5
133	2	2	4	2	240	2	98.6111	94.4444	3.77697	95	100	0	381	4.25	4	0	0	0.25	0	2
133	2	2	7	3	236	0	98.6111	100	3.77697	100	90	1	391.5	3	4	0	0	0	1	1
133	2	2	10	3	232	0	98.6111	100	3.3614	95	90	1	382	3.5	4.2	0	0	0.5	0	1.5
133	2	2	13	4	234	0	97.2222	100	4.78796	100	100	2	440	3	4	0	0	1	0	1.5
134	1	2	10	2	328	9	95.8333	86.1111	2.62963	95	100	5	552	2	3.6	0	0	1	0	0.5
134	1	2	13	4	318	3	98.6111	83.3333	3.54433	95	90	4	533	2.75	4	0	0	1.5	0	0.5
134	1	2	16	1	329	4	94.4444	80.5556	2.62963	95	95	6	536	2.25	3	2	2.75	3	0	1
134	1	2	19	5	318	2	100	75	3.3614	100	95	1	461	1.75	3	0	2.25	4.75	0	1.5
134	1	2	22	7	313	6	98.6111	94.4444	3.77697	95	100	4	503.5	0	3	0	3	5	0	1
134	1	2	10	1	308.5	4	97.2222	97.2222	3.77697	100	90	2	497	3.25	3.8	0	0	0	0	1
134	1	2	13	2	327	6	93.0556	61.1111	2.41562	95	85	2	504	2.25	3.6	0	0	1.25	0	1.5
134	1	2	16	4	336	2	97.2222	91.6667	2.82471	100	85	2	501	1.75	2.4	0	2.5	3.75	0	1.5
134	1	2	19	5	301	3	98.6111	72.2222	4.12564	100	100	5	476	1.75	3	0	2.5	4	0	3
134	1	2	22	3	347	3	100	75	3.54433	90	100	1	493	2	3.8	0	0	1.75	1.33333	1
134	2	2	1	3	301.5	1	100	97.2222	4.78796	95	100	4	511	1	2.8	0	0.75	4.25	0.666667	0
134	2	2	4	4	312	9	97.2222	66.6667	3.2062	95	100	5	488	0.5	2.8	0	1.5	4.5	0	0
134	2	2	7	6	355	7	97.2222	69.4444	1.6523	100	95	2	516	0	3	0	0.5	5	0	0
134	2	2	10	6	322	3	95.8333	63.8889	1.96737	95	95	6	529	0	1.8	0	2	5.25	0	0
134	2	2	13	5	331	3	98.6111	86.1111	2.82471	100	80	8	518.5	0	2.4	0	0	5.25	0	0
134	2	2	1	4	301	1	97.2222	86.1111	2.82471	100	95	4	533.5	0.5	3	0	0	4	0	0
134	2	2	4	4	292	2	95.8333	63.8889	2.9425	100	100	2	530	0.5	3	0.5	0	4.25	0	0
134	2	2	7	4	294.5	0	97.2222	83.3333	2.9425	95	100	7	522	0.75	3	0	0	4	0	0
134	2	2	10	4	303	3	98.6111	94.4444	3.27841	95	100	1	517.5	0.5	2.4	0	1	5.25	0	0
134	2	2	13	3	350	5	95.8333	55.5556	3.46134	100	95	2	519	1	3.4	0	0.25	3.75	0.666667	0
135	1	2	10	2	351	5	98.6111	100	2.84905	100	90	4	554	1.25	3.4	0.5	0.5	3.5	0	0
135	1	2	13	2	334	7	100	100	3.06847	95	100	2	552.5	3	4	0.5	0.25	1.25	0.333333	0
135	1	2	16	2	348	5	98.6111	91.6667	2.82471	95	100	6	526	1.5	3.6	0	0.25	2	0	0
135	1	2	19	1	359	8	100	97.2222	3.06847	100	95	1	479	3.75	4	0.5	1.25	0.75	1.33333	2
135	1	2	22	2	355.5	9	100	86.1111	3.12321	100	100	0	458	1.25	3.4	0	1.5	2.5	0	1
135	1	2	10	1	340	3	100	100	2.58536	100	100	3	488	3.25	3.8	0	0.75	1	0	0.5
135	1	2	13	1	370.5	9	95.8333	88.8889	3.2062	100	95	5	512	4.25	4.2	0	0.75	0.25	1	1.5
135	1	2	16	1	373	14	100	100	3.77697	100	100	2	492	3.5	3.8	0	0.25	0.5	0	0
135	1	2	19	1	353	5	97.2222	91.6667	3.27841	100	100	5	549	4	2.6	1	3	0.25	2	3
135	1	2	22	2	369	14	98.6111	80.5556	3.18718	100	100	2	477	3.25	2	2	3	0.5	2	2.5
135	2	2	1	3	308	2	100	100	3.27841	95	100	1	469	1.75	3	1.5	1.75	2.5	1.33333	1.5
135	2	2	4	2	279	0	98.6111	97.2222	3.06847	90	100	0	482	2	3	0	1	1.75	1	0.5
135	2	2	7	3	299.5	2	100	94.4444	2.98548	95	100	2	500.5	1.75	2.6	1	1.75	3.5	1.33333	2
135	2	2	10	2	320	1	98.6111	97.2222	2.74172	100	100	3	533	1.5	3	1	1.5	4	1	1
135	2	2	13	2	290.5	2	94.4444	94.4444	2.98548	100	100	4	596	2	2.8	0.5	1.5	3	0.666667	1.5
135	2	2	1	3	301	2	100	100	2.52142	100	100	3	452.5	1.5	2.8	0	0.75	2.5	0.666667	1
135	2	2	4	1	317	4	98.6111	100	3.06847	90	100	3	527	2.5	3	0.5	0.75	1.5	2	1.5
135	2	2	7	3	324	2	98.6111	100	2.9425	95	100	3	491	1.5	3	0.5	1.25	3.75	1.66667	2
135	2	2	10	2	333	3	100	100	3.01308	100	100	3	497.5	1.5	2.2	1	2.25	2.5	2	2.5
135	2	2	13	2	332	9	100	97.2222	2.74172	100	100	1	476.5	2.75	4	0.5	0.5	1.75	1	1
136	1	2	10	1	285.5	0	100	97.2222	3.12321	100	100	5	603	5	5.8	0	0	0	0	0.5
136	1	2	13	1	275	0	100	100	3.54433	100	100	3	570	5.25	5.8	0	0	0	0	0.5
136	1	2	16	1	267.5	0	100	88.8889	3.12321	90	100	2	562.5	5.25	6	0	0	0	0	0.5
136	1	2	19	2	262	0	100	100	4.12564	100	100	3	506	5	5.8	0	0	0.25	0	0.5
136	1	2	22	2	252	0	100	100	3.3614	100	100	4	584	4.5	5.4	0	0	0.25	0	0.5
136	1	2	10	2	252	0	98.6111	100	2.85951	100	100	4	532.5	5	5.8	0	0	0.25	0	0.5
136	1	2	13	2	264	0	100	83.3333	3.54433	85	100	4	578.5	5.25	6	0	0	0	0	0.5
136	1	2	16	2	250	0	98.6111	100	3.3614	100	100	2	509	5.25	5.8	0	0	0	0	0.5
136	1	2	19	3	253	0	98.6111	94.4444	2.58536	100	90	3	506	4.25	5.6	0	0	0	0	0.5
136	1	2	22	3	252	1	98.6111	88.8889	2.98548	95	100	1	471.5	4	5.4	0	0	0.5	0	0.5
136	2	2	1	3	257.5	0	100	100	3.27841	95	100	5	497.5	4	5.2	0	0	0.25	0	0.5
136	2	2	4	2	247.5	0	100	97.2222	2.53722	100	100	1	520.5	4.25	5.6	0	0	0.25	0	0.5
136	2	2	7	3	253	0	98.6111	75	2.46756	100	95	6	582	3.25	5.2	0	0	0.5	0	0
136	2	2	10	3	259	0	100	97.2222	2.07316	100	100	4	519	4	5.6	0	0	0.25	0	0.5
136	2	2	13	3	253	0	100	94.4444	2.58536	100	100	3	566	4	5.4	0	0	0.25	0	0.5
136	2	2	1	3	251	0	97.2222	100	2.58536	100	100	2	531	4	5.6	0	0	0.25	0	0.5
136	2	2	4	4	248	0	98.6111	94.4444	2.62963	95	95	2	508.5	3.5	5	0	0	0.5	0	0
136	2	2	7	4	266	0	97.2222	97.2222	3.12321	100	100	4	550.5	3	5	0	0	1	0	0
136	2	2	10	3	269	3	97.2222	100	2.85951	100	95	1	538	3.5	5.2	0	0	0.25	0	0
136	2	2	13	3	238	0	98.6111	97.2222	2.18137	100	95	1	478	3.25	5.2	0	0	0.25	0	0
137	1	1	10	2	351	8	98.6111	86.1111	2.71132	95	95	4	490.5	1	1.8	0	0	1.75	0	0
137	1	1	13	1	298.5	3	93.0556	77.7778	3.06847	95	85	1	482	3	4	0	0	0.25	0	0.5
137	1	1	16	2	354	10	93.0556	83.3333	2.71262	95	100	4	534.5	1	2.6	0	0	1	0	0
137	1	1	19	2	321.5	1	100	75	2.60441	95	95	0	499.5	2	3.4	0	0	0.5	0	0
137	1	1	22	2	363	7	98.6111	86.1111	2.60441	90	95	4	518	2.5	3.6	0	0	0.5	0	0
137	1	1	10	1	336.5	5	95.8333	86.1111	3.06847	100	85	0	500.5	3	4.2	0	0	0	0.333333	1.5
137	1	1	13	2	337	3	93.0556	86.1111	3.46134	100	95	6	539.5	1.75	3.8	0	0	0.75	0	0
137	1	1	16	3	336	11	90.2778	75	2.9425	90	80	7	580	0.75	2	0	0	0.75	0	0
137	1	1	19	2	339.5	1	97.2222	94.4444	2.85951	90	95	2	508	1.75	3.6	0	0	0.5	0	0
137	1	1	22	2	346	6	94.4444	86.1111	2.9425	90	100	3	481.5	1.25	3	0	0	0.5	0	0
137	2	1	1	4	352	6	95.8333	83.3333	2.82471	90	95	7	524	0.5	1.4	0	0	1.75	0	0
137	2	1	4	3	334	0	91.6667	83.3333	3.06847	90	100	5	531	0.75	1.8	0	0	1.25	0	0
137	2	1	7	6	411.5	30	87.5	66.6667	1.58108	70	60	11	594	0.25	0	0.5	0	3	1.33333	0
137	2	1	10	6	402	25	98.6111	80.5556	1.9925	95	95	4	535.5	0.25	0	2	0	1.75	0	0
137	2	1	13	2	352	4	97.2222	88.8889	2.60441	85	100	4	519	1.25	2.4	0	0	0.5	0	0
137	2	1	1	2	356	5	97.2222	91.6667	3.06847	95	100	2	503.5	0.75	1.6	0	0	0.75	0	0
137	2	1	4	2	353	2	94.4444	66.6667	2.35547	95	90	5	511	1.75	2.6	0	0	0.75	0	0
137	2	1	7	3	347	4	93.0556	88.8889	2.82471	85	95	1	515.5	0.75	2.2	0	0	1	0	0
137	2	1	10	2	366	7	98.6111	83.3333	2.62963	95	95	1	455	1.5	2.6	0	0	0.5	0	0
137	2	1	13	2	364	3	95.8333	86.1111	2.98548	100	95	0	509	1.5	2.2	0	0	1	0	0
138	1	2	10	6	379	2	95.8333	66.6667	3.06847	80	85	4	444	1.5	2.4	2	2.25	3.75	2.33333	2
138	1	2	13	2	439.5	19	95.8333	52.7778	1.84546	100	75	4	493	1.75	2.6	2.5	1.75	3	1.66667	1.5
138	1	2	16	2	408.5	9	95.8333	55.5556	3.2062	100	75	2	460.5	2.5	2.8	2.5	2.25	3	2.33333	2.5
138	1	2	19	3	416.5	12	95.8333	30.5556	2.60441	95	80	2	470	2.75	2.8	2.5	2	3	2.66667	2.5
138	1	2	22	4	407	6	95.8333	52.7778	2.31099	85	75	0	435	2	2.4	2	2.5	3.5	1.66667	2
138	1	2	10	2	452	28	98.6111	52.7778	2.82471	90	75	4	435.5	2.25	2.2	2	1.5	3	1.66667	1.5
138	1	2	13	3	360.5	2	94.4444	44.4444	2.82471	95	65	4	486	2	2	2.5	2.75	3.5	3	2.5
138	1	2	16	4	458.5	32	100	44.4444	3.54433	100	75	6	503	2	2.2	2.5	1.75	2.75	1.66667	2.5
138	1	2	19	2	437.5	20	97.2222	83.3333	2.98548	95	85	1	467	1.75	2.6	1.5	2.75	3.25	2	2.5
138	1	2	22	2	418.5	24	98.6111	33.3333	2.62963	90	65	3	453.5	1.75	3	1.5	2	2.75	1.66667	2
138	2	2	1	4	370	5	100	52.7778	3.06847	95	60	5	456.5	2	2.4	1.5	1.75	3	1.33333	1.5
138	2	2	4	3	390	7	98.6111	61.1111	2.9425	100	75	2	460	2.5	2.2	2	2.25	3.25	2.66667	2
138	2	2	7	5	392	8	98.6111	44.4444	3.06847	100	70	1	402	1.25	2.2	2	2	3.75	2	2
138	2	2	10	2	409	13	94.4444	44.4444	2.9425	100	80	0	452	2.5	2.4	2.5	1.75	3.25	2.33333	2
138	2	2	13	4	427.5	21	95.8333	33.3333	2.74172	95	75	1	489	2.25	2.6	1.5	2	2.75	1.66667	1.5
138	2	2	1	3	333	1	95.8333	50	3.54433	95	70	1	475	1.25	2	1	2	2.75	1.33333	1
138	2	2	4	4	368	6	97.2222	41.6667	3.3614	90	55	3	477	1.5	2	2.5	1.75	3	2	1.5
138	2	2	7	5	432	30	100	44.4444	3.3614	90	85	2	480	2.25	2.4	1.5	2.25	4.25	1.66667	2
138	2	2	10	4	382	6	95.8333	25	3.2062	90	75	1	468	2.25	2	1.5	1.75	3.5	3	2
138	2	2	13	4	381	11	97.2222	44.4444	3.06847	100	75	1	443.5	2.5	2	2	2	3.75	2.33333	2.5
139	1	1	10	2	263	3	97.2222	83.3333	3.06847	85	95	5	454.5	1.5	2.6	0.5	0	0.5	0	0.5
139	1	1	13	2	288	0	97.2222	94.4444	2.85951	95	100	1	458.5	2.25	3	0	0	0	0	0
139	1	1	16	1	296	2	95.8333	94.4444	3.2062	95	85	3	442.5	3.75	3.4	0	0	0.25	0	0.5
139	1	1	19	1	283	2	95.8333	83.3333	3.06847	100	95	6	445	3.25	4.2	0	0	0	0	0
139	1	1	22	1	278	0	98.6111	94.4444	2.71262	90	95	4	440	2.75	3.4	0	0	0	0	0
139	1	1	10	2	257	1	97.2222	91.6667	2.9425	85	85	5	445.5	3	3.4	0	0	0	0	0
139	1	1	13	1	282.5	0	94.4444	83.3333	2.41562	95	100	2	437	3.75	3.8	0	0	0	0	0
139	1	1	16	1	301	2	97.2222	88.8889	2.98548	85	90	1	451	4.75	4.6	0	0	0	0	0
139	1	1	19	1	252	0	100	86.1111	2.35547	90	90	1	426	5	4.2	0	0	0	0	0
139	1	1	22	1	306.5	1	95.8333	86.1111	2.82471	90	90	3	440	3.75	3.8	0	0	0	0	0
139	2	1	1	4	283.5	1	94.4444	97.2222	2.03683	90	95	6	437.5	1.75	2.4	0	0	1.75	0	0
139	2	1	4	4	289.5	0	98.6111	91.6667	2.85951	85	100	6	486	1.5	3	0	0	1.25	0	0
139	2	1	7	5	320.5	4	94.4444	83.3333	1.86273	85	90	6	494	1.25	3.2	0	0	2.5	0	0
139	2	1	10	4	289	4	98.6111	77.7778	2.07316	95	90	3	445.5	2.25	3.2	0	0	1.25	0	0
139	2	1	13	5	318	3	97.2222	75	2.98548	90	95	7	460.5	1.5	3	0	0	3.25	0	0
139	2	1	1	3	285	3	97.2222	94.4444	2.24726	100	95	4	446	1.75	3.2	0	0	0.5	0	0
139	2	1	4	3	309	2	97.2222	91.6667	2.46756	85	100	4	482	1.5	3.2	0	0	1.5	0	0
139	2	1	7	4	355.5	9	93.0556	94.4444	2.29346	85	100	11	484.5	1.25	2.4	0.5	0	1	0	0
139	2	1	10	2	288	1	100	88.8889	3.27841	85	90	0	410	2.75	3.8	0	0	0.25	0	0.5
139	2	1	13	2	332.5	6	97.2222	86.1111	2.39398	95	95	8	483	2.25	3	0	0	0.25	0	0.5
140	1	1	10	2	234	0	100	77.7778	3.2062	90	95	4	484.5	1.5	2.4	0	0	0.75	0	0.5
140	1	1	13	2	261	0	100	69.4444	3.06847	100	80	3	493.5	1.75	2.4	0	0	0.75	0	0
140	1	1	16	2	257.5	0	98.6111	63.8889	2.9425	90	90	3	505.5	1.5	3.2	0	0	1.25	0	1
140	1	1	19	3	251	2	97.2222	66.6667	2.82471	95	95	0	491.5	2	3	0	0	1	0	0.5
140	1	1	22	3	267.5	0	98.6111	52.7778	2.71262	95	85	5	491	1.75	3	0	0	1.25	0	1
140	1	1	10	3	255	0	100	66.6667	2.60441	100	90	3	481.5	2	3	0	0	0.5	0	0
140	1	1	13	4	280.5	2	97.2222	75	2.74172	100	100	7	528	1.75	2.8	0	0	1	0	1.5
140	1	1	16	4	276	0	95.8333	66.6667	2.9425	90	95	3	507	0.75	2.2	0	0	2.25	0	0.5
140	1	1	19	4	265	0	100	50	3.06847	100	95	2	519	0.5	3	0	0	1.25	0	1
140	1	1	22	4	269	0	98.6111	72.2222	2.82471	95	85	1	475.5	1.75	1.4	0	0	1.25	0	0
140	2	1	1	3	267.5	0	95.8333	91.6667	2.9425	90	85	2	517	0.75	1.8	0	0.25	1.5	0.333333	0
140	2	1	4	4	268	1	98.6111	61.1111	2.41562	85	95	5	504	1.25	2.2	0	0	2	0	0
140	2	1	7	4	294.5	5	98.6111	66.6667	1.48831	85	95	11	561	1	2.4	0	0	2	0	0.5
140	2	1	10	4	294	2	98.6111	55.5556	1.86273	95	90	4	532	0.5	2	0	0	1.5	0	1.5
140	2	1	13	4	279	2	98.6111	63.8889	1.96737	100	100	3	481	0.75	2.4	0	0	2.5	0	0
140	2	1	1	4	265	1	98.6111	61.1111	2.03683	95	90	2	498.5	1.75	1.6	0	0	2	0	0
140	2	1	4	4	278	2	98.6111	63.8889	2.07316	95	85	2	495.5	1	3	0	0	2.75	0	0
140	2	1	7	5	297.5	0	98.6111	58.3333	2.20636	100	95	1	497	1.25	2.2	1	0	3.5	0	0.5
140	2	1	10	5	291	1	98.6111	61.1111	1.6523	95	90	3	488	1	2.4	0	0.25	2.75	0	0
140	2	1	13	5	294	0	100	58.3333	2.18355	100	85	5	525.5	2	1.2	0	0	4	0	0
141	1	1	10	2	303	2	97.2222	75	2.71262	90	85	4	479.5	1.25	3.2	0	0	1.5	0	3
141	1	1	13	3	318	3	97.2222	44.4444	2.62963	100	85	7	496.5	0.5	2.8	0	0	1.25	0	2
141	1	1	16	4	333	10	95.8333	69.4444	1.94209	95	80	2	472	1	1.2	0	0.25	3	0.333333	3.5
141	1	1	19	2	348	7	95.8333	58.3333	3.46134	100	90	4	478	0.75	1.8	0	0.25	1	0.666667	3
141	1	1	22	3	380	18	95.8333	50	3.77697	95	95	3	472.5	1	3.2	0	0	1.75	0	2.5
141	1	1	10	2	349	5	97.2222	50	2.74172	95	90	3	450	1.25	2.6	0	0	0.25	0	1
141	1	1	13	2	313	2	93.0556	50	3.54433	100	100	3	446.5	1.5	3.8	0	0	1	0	1
141	1	1	16	2	303	2	93.0556	75	2.71132	90	95	3	490.5	1.75	3.2	0.5	0	1	0	0.5
141	1	1	19	2	318	2	97.2222	52.7778	2.58536	100	100	2	429	1	2.2	0	0	2	0	1.5
141	1	1	22	3	347	6	97.2222	58.3333	2.85951	100	100	0	459	1	2.6	0	0.5	2.5	0	3.5
141	2	1	1	2	310	3	95.8333	75	3.01308	90	95	4	491.5	1.75	2.8	0	0	0.25	0	1.5
141	2	1	4	3	307	5	97.2222	61.1111	3.54433	100	100	1	453	1.75	3	0	0	1.5	0	1
141	2	1	7	2	328	3	93.0556	55.5556	2.28019	100	90	8	504	1.25	3.2	0	0	1.75	0	0
141	2	1	10	7	356.5	6	100	63.8889	2.74172	100	95	5	505	1	2	0	0	2.25	0.666667	3
141	2	1	13	3	334	7	98.6111	58.3333	2.40615	100	95	4	440	1.5	3	0	0	1.25	0	1.5
141	2	1	1	2	323	10	97.2222	63.8889	3.77697	100	90	5	482	1.25	4.2	0	0.25	0	0	0
141	2	1	4	2	314	3	97.2222	52.7778	3.3614	95	90	1	452.5	0.75	4.6	0	0	1	0	1
141	2	1	7	2	323	4	95.8333	55.5556	3.06847	90	80	5	515	0.75	4.2	0	0	0.75	0	1.5
141	2	1	10	3	325.5	3	98.6111	80.5556	3.18718	95	100	5	472	1.5	4	0	0	0.75	0	1.5
141	2	1	13	2	321	4	97.2222	52.7778	3.27841	95	80	7	524.5	1.75	4.2	0	0	1	0	0
142	1	1	10	2			98.6111	91.6667	1.25498	100	95	2	544	3.25	4.6	0	0	1.75	0	1.5
142	1	1	13	4			94.4444	47.2222	2.00293	100	95	5	643	0.5	5	0	0	4.5	0	2
142	1	1	16	6			91.6667	38.8889	3.00797	95	100	6	599	0.25	4.4	0	0	4.5	0.333333	2
142	1	1	19	5			97.2222	80.5556	1.20578	90	90	5	565	1.25	4.4	0	1.75	2	0	2.5
142	1	1	22	6			98.6111	83.3333	1.81372	85	100	5	663	0	4.4	0	1	4.5	0	2.5
142	1	1	10	1			97.2222	66.6667	1.53187	75	95	2	573.5	3	4.8	0	0	0.5	0	0.5
142	1	1	13	2			93.0556	61.1111	2.41125	95	100	2	563.5	1.75	4.6	0	0	2.25	0	1.5
142	1	1	16	2			90.2778	58.3333	1.21548	90	95	2	584	3	4	0	0	1.5	0	0.5
142	1	1	19	4			93.0556	44.4444	1.52035	95	100	0	459.5	2.25	4.8	0	0	0.75	0	0.5
142	1	1	22	6			83.3333	30.5556	1.15911	80	85	1	526	0.5	4.8	0	0	4.25	0	1.5
142	2	1	1	1			91.6667	100	2.16239	90	100	0	521	3	5	0	0	0.5	0	0.5
142	2	1	4	1			90.2778	61.1111	1.62498	85	100	0	523.5	2.5	4.8	0	0	0.5	0	0
142	2	1	7	5			79.1667	27.7778	-0.593326	80	85	3	558	1.5	3.6	0	0	5.75	0.333333	2
142	2	1	10	3			95.8333	94.4444	1.30634	85	85	3	582	2.5	4.6	0	0	2.25	0	0.5
142	2	1	13	7			87.5	30.5556	0.98685	60	95	4	607	0.25	4.2	0	0	2.25	0	1
142	2	1	1	5			94.4444	91.6667	2.18137	95	95	0	556	1.5	4	0	0	1.75	0	0.5
142	2	1	4	6			80.5556	27.7778	1.7581	95	90	1	528.5	0.75	2.75	0.5	0.25	3.75	0	1
142	2	1	7	5			79.1667	58.3333	0.530447	95	100	1	579	1.5	3.2	0	0.25	3.5	0	1
142	2	1	10	4			80.5556	58.3333	1.82641	85	90	4	552	1.5	4.2	0	0	1.5	0	0
142	2	1	13	7			80.5556	47.2222	-0.156072	85	85	2	561	1	3	0	0.75	2	0	0

## Sheet: Variable List (Performance)
Column	Variable Name	Definition
A	ID	Participant ID
B	Race	1=African-American
		2=European-American
C	Study Phase	1=Baseline (aligned)
		2=Advanced (misaligned)
D	Hours after baseline bedtime	Hours after baseline bedtime (refer to Fig 1) that cognitive performance tests were started
E	Stanford Sleepiness Scale	Stanford Sleepiness Scale score Hoddes et al. Psychophysiology. 1973;10:431-6.
F	SRT Median RT	Median Reaction time (ms) on the Simple Reaction Time (SRT) task
G	SRT Lapses	Number of Lapses (reaction time >500ms) on the Simple Reaction Time (SRT) task
H	CSL % correct	Percent correct responses on the code substitution - learning task
I	CSD % correct	Code Substitution-Delayed percent correct responses
J	GNG d-prime	Go/No-Go task d-prime score
K	MTH % correct	Mathematical Processing task percent correct responses
L	M2S % correct	Matching to Sample task percent correct responses
M	Pro RT SR	Procedural Reaction Time task number of Slow Responses (responses exceeding the 90th percentile of the cumulative distribution of each participant’s baseline responses).
N	Pro RT Median RT	Procedural Reaction Time task median reaction time (ms)
O	Mood - Vigor	Mean score across Vigor dimensions on mood scale (items: alert, lively, vigorous, energetic)
P	Mood- Happiness	Mean score across Happiness dimension on mood scale (items: happy, satisfied, content, cheerful, pleased)
Q	Mood- Depression	Mean score across Depression dimension on mood scale (items: sad, discouraged)
R	Mood- Anger	Mean score across Anger dimension on mood scale (items: grouchy, irritated, annoyed, angry)
S	Mood- Fatigue	Mean score across Fatiuge dimension on mood scale (items: weary, tired, sluggish, drowsy)
T	Mood- Anxiety	Mean score across anxiety dimension on mood scale (items: nervous, anxious, uneasy)
U	Mood- Restlessness	Mean score across restlessness dimension on mood scale (items: restless, agitated)
